# Supplementary material for: Revealing the novel ferroptosis-related therapeutic targets for diabetic foot ulcer based on the machine learning
Source: Front Genet. 2022 Sep 26;13:944425. doi: 10.3389/fgene.2022.944425 (PMC9549267; doi:10.3389/fgene.2022.944425)
Supplement: Supplementary file 1 [file DataSheet1.zip]

Archive with 12 entries (10 files):
- Supplementary Material/
- Supplementary Material/Supplementary Figure 1/
- Supplementary Material/Supplementary Figure 1/GSE29221-after-normalization.pdf
- Supplementary Material/Supplementary Figure 1/GSE29221-pre-normalization.pdf
- Supplementary Material/Supplementary Figure 1/GSE7014-after-normalization.pdf
- Supplementary Material/Supplementary Figure 1/GSE7014-pre-normalization.pdf
- Supplementary Material/Supplementary Material.docx
- Supplementary Material/Supplementary Table 1-GO.csv
- Supplementary Material/Supplementary Table 2-KEGG.csv
- Supplementary Material/Supplementary Table 3-DO.csv
- Supplementary Material/Supplementary Table 3-GO.csv
- Supplementary Material/Supplementary Table 3-KEGG.csv
