# Supplementary material for: Revealing the novel ferroptosis-related therapeutic targets for diabetic foot ulcer based on the machine learning
Source: Front Genet. 2022 Sep 26;13:944425. doi: 10.3389/fgene.2022.944425 (PMC9549267; doi:10.3389/fgene.2022.944425)
Supplement: Supplementary file 1 [file DataSheet1.zip › Supplementary Material/Supplementary Table 1-GO.csv]

## Sheet: Sheet1
	Category		ID	Term	Count	%	PValue	Genes	List Total	Pop Hits	Pop Total	Fold Enrichment	Bonferroni	Benjamini	FDR	GeneRatio
GOTERM	CC	DIRECT	GO:0005829	cytosol	69	47.2603	4.11361e-08	WDR1, TRADD, SHB, HK2, CRKL, GM2A, RUSC1, ARHGDIA, PIM1, HOMER3, UPP1, MAP2K3, TMED9, ACOT7, CISH, GSTO1, SPHK1, MINK1, ARHGEF18, NOSIP, AMPD3, OXSR1, KRT75, TICAM1, RUNDC3A, RHOD, KCTD5, JMJD6, BCR, ITPKC, CCNE1, MAP7D1, DDIT4, DSG3, IVL, STX1A, SLC66A2, SHC1, WDR45B, GSTP1, ODC1, RAP1GAP, FZR1, C15ORF39, KLC2, MAPK7, SH3BP1, PCBP4, EIF4EBP1, S100A12, MARK4, MAPK3, VASP, SMOX, ADRM1, SPRY4, KLHL…	142	5404	20164	1.8131	9.25559e-06	9.25563e-06	9.00882e-06	0.485915
GOTERM	BP	DIRECT	GO:0071222	cellular response to lipopolysaccharide	10	6.84932	7.57639e-06	BCR, MAP2K3, TNIP1, GSTP1, ZC3H12A, IL36RN, TICAM1, CD68, MYD88, PPARD	136	190	19349	7.488	0.00867503	0.00826766	0.0082389	0.0735294
GOTERM	BP	DIRECT	GO:0070268	cornification	8	5.47945	1.43785e-05	ST14, KRT17, FURIN, DSG3, PCSK6, KRT75, DSC2, IVL	136	113	19349	10.0724	0.0163995	0.00826766	0.0082389	0.0588235
GOTERM	BP	DIRECT	GO:0035556	intracellular signal transduction	12	8.21918	0.000292072	BCR, MAPK7, CISH, SHC1, STK17A, SPHK1, MINK1, OXSR1, ADRA1B, MARK4, CRKL, MAPK3	136	445	19349	3.83655	0.285328	0.111961	0.111571	0.0882353
GOTERM	BP	DIRECT	GO:0006954	inflammatory response	11	7.53425	0.00053681	MAP2K3, IL1RN, TNIP1, SPHK1, ZC3H12A, S100A12, ADM, IL36RN, TICAM1, MYD88, EPHA2	136	403	19349	3.88336	0.460708	0.154333	0.153796	0.0808824
GOTERM	BP	DIRECT	GO:0046697	decidualization	4	2.73973	0.00085945	JUNB, CTSB, PPARD, MAPK3	136	27	19349	21.0773	0.627974	0.162929	0.162363	0.0294118
GOTERM	BP	DIRECT	GO:0002931	response to ischemia	5	3.42466	0.00092425	MAP2K3, PPIF, EIF4EBP1, HYOU1, HK2	136	62	19349	11.4736	0.654713	0.162929	0.162363	0.0367647
GOTERM	BP	DIRECT	GO:0051798	positive regulation of hair follicle development	3	2.05479	0.000991743	KRT17, TRADD, HPSE	136	7	19349	60.9737	0.680523	0.162929	0.162363	0.0220588
GOTERM	BP	DIRECT	GO:0032940	secretion by cell	3	2.05479	0.00209617	FURIN, PCSK6, STX1A	136	10	19349	42.6816	0.910465	0.301325	0.300277	0.0220588
GOTERM	BP	DIRECT	GO:0006915	apoptotic process	12	8.21918	0.00264344	STK17A, TRADD, ZC3H12A, DDIT4, HIP1R, PIM1, MAP3K9, S100A14, SHB, MYD88, PPARD, MAPK3	136	584	19349	2.9234	0.952355	0.337773	0.336598	0.0882353
GOTERM	BP	DIRECT	GO:0007165	signal transduction	18	12.3288	0.00431058	MAP2K3, IL1RN, PLPPR2, SHC1, TRADD, ADM, OXSR1, SHB, AREG, RAP1GAP, CRKL, BCR, MAPK7, SH3BP1, ZYX, IL36RN, MYD88, HBEGF	136	1204	19349	2.12699	0.993042	0.495716	0.493992	0.132353
GOTERM	BP	DIRECT	GO:0051056	regulation of small GTPase mediated signal transduction	6	4.10959	0.00518048	BCR, SH3BP1, ARHGDIA, ARHGEF18, RHOD, RAP1GAP	136	159	19349	5.36876	0.997453	0.529616	0.527773	0.0441176
GOTERM	BP	DIRECT	GO:0000165	MAPK cascade	8	5.47945	0.00552642	MAP2K3, MAPK7, SHC1, MINK1, MAP3K9, AREG, MAPK3, HBEGF	136	304	19349	3.744	0.998293	0.529616	0.527773	0.0588235
GOTERM	BP	DIRECT	GO:0030216	keratinocyte differentiation	4	2.73973	0.00703131	BCR, ST14, IVL, EPHA2	136	56	19349	10.1623	0.999701	0.556903	0.554966	0.0294118
GOTERM	BP	DIRECT	GO:0051092	positive regulation of NF-kappaB transcription factor activity	6	4.10959	0.00717975	TRADD, SPHK1, RIPK4, S100A12, TICAM1, MYD88	136	172	19349	4.96298	0.999748	0.556903	0.554966	0.0441176
GOTERM	BP	DIRECT	GO:0019221	cytokine-mediated signaling pathway	8	5.47945	0.0076135	IL1RN, SHC1, MMP1, PIM1, IL36RN, JUNB, STX1A, CRKL	136	323	19349	3.52377	0.999848	0.556903	0.554966	0.0588235
GOTERM	BP	DIRECT	GO:0071363	cellular response to growth factor stimulus	4	2.73973	0.00774821	EHD4, MAPK7, SHC1, SPHK1	136	58	19349	9.81187	0.99987	0.556903	0.554966	0.0294118
GOTERM	BP	DIRECT	GO:0009615	response to virus	5	3.42466	0.00837418	ISG20, FOSL1, ODC1, HMGA1, MYD88	136	114	19349	6.24	0.999937	0.562543	0.560586	0.0367647
GOTERM	BP	DIRECT	GO:0006468	protein phosphorylation	10	6.84932	0.00902237	BCR, CCNE1, STK17A, RIPK4, MINK1, PIM1, MAP3K9, OXSR1, MARK4, MAPK3	136	505	19349	2.81727	0.99997	0.562543	0.560586	0.0735294
GOTERM	BP	DIRECT	GO:0001570	vasculogenesis	4	2.73973	0.00930743	MYO1E, ADM, JUNB, EPHA2	136	62	19349	9.17884	0.999979	0.562543	0.560586	0.0294118
GOTERM	BP	DIRECT	GO:0007254	JNK cascade	4	2.73973	0.0101507	SH2D3A, MINK1, MYD88, CRKL	136	64	19349	8.892	0.999992	0.562543	0.560586	0.0294118
GOTERM	BP	DIRECT	GO:0007264	small GTPase mediated signal transduction	5	3.42466	0.0102725	BCR, RABIF, SH2D3A, ARHGEF18, RUNDC3A	136	121	19349	5.87901	0.999993	0.562543	0.560586	0.0367647
GOTERM	BP	DIRECT	GO:0002437	inflammatory response to antigenic stimulus	3	2.05479	0.011107	IL1RN, IL36RN, CD68	136	23	19349	18.5572	0.999997	0.580595	0.578575	0.0220588
GOTERM	BP	DIRECT	GO:0043066	negative regulation of apoptotic process	10	6.84932	0.012519	MAPK7, SHC1, GSTP1, ARHGDIA, SPHK1, HIP1R, PPIF, PIM1, MYD88, PPARD	136	533	19349	2.66927	0.999999	0.59949	0.597405	0.0735294
GOTERM	BP	DIRECT	GO:0007049	cell cycle	8	5.47945	0.0129083	FZR1, MAPK7, USP2, PIM1, KLHL21, MARK4, KLK10, MAPK3	136	358	19349	3.17926	1	0.59949	0.597405	0.0588235
GOTERM	BP	DIRECT	GO:0030834	regulation of actin filament depolymerization	2	1.36986	0.0139059	SH3BP1, WDR1	136	2	19349	142.272	1	0.59949	0.597405	0.0147059
GOTERM	BP	DIRECT	GO:0032902	nerve growth factor production	2	1.36986	0.0139059	FURIN, PCSK6	136	2	19349	142.272	1	0.59949	0.597405	0.0147059
GOTERM	BP	DIRECT	GO:0061436	establishment of skin barrier	3	2.05479	0.014075	ELOVL1, CLDN4, LSR	136	26	19349	16.416	1	0.59949	0.597405	0.0220588
GOTERM	BP	DIRECT	GO:0035023	regulation of Rho protein signal transduction	3	2.05479	0.0162226	BCR, ARHGDIA, ARHGEF18	136	28	19349	15.2434	1	0.666284	0.663967	0.0220588
GOTERM	BP	DIRECT	GO:0043312	neutrophil degranulation	9	6.16438	0.0198939	GM2A, SLPI, GSTP1, S100A12, QSOX1, AMPD3, HPSE, CD68, CTSB	136	482	19349	2.65653	1	0.739395	0.736824	0.0661765
GOTERM	BP	DIRECT	GO:0071260	cellular response to mechanical stimulus	4	2.73973	0.0203503	ARHGDIA, PIEZO1, MYD88, MAPK3	136	83	19349	6.85648	1	0.739395	0.736824	0.0294118
GOTERM	BP	DIRECT	GO:0045931	positive regulation of mitotic cell cycle	3	2.05479	0.020905	SPHK1, USP2, EIF4EBP1	136	32	19349	13.338	1	0.739395	0.736824	0.0220588
GOTERM	BP	DIRECT	GO:1900745	positive regulation of p38MAPK cascade	3	2.05479	0.020905	SPHK1, ZC3H12A, MINK1	136	32	19349	13.338	1	0.739395	0.736824	0.0220588
GOTERM	BP	DIRECT	GO:0050790	regulation of catalytic activity	8	5.47945	0.0212174	RABIF, GM2A, SH2D3A, ARHGDIA, ARHGEF18, RHOD, RUNDC3A, CTSB	136	396	19349	2.87418	1	0.739395	0.736824	0.0588235
GOTERM	BP	DIRECT	GO:0007411	axon guidance	6	4.10959	0.0246195	VASP, MAPK7, SHC1, RAP1GAP, EPHA2, MAPK3	136	235	19349	3.63248	1	0.79407	0.791308	0.0441176
GOTERM	BP	DIRECT	GO:0030100	regulation of endocytosis	3	2.05479	0.0247401	EHD4, SPHK1, HIP1R	136	35	19349	12.1947	1	0.79407	0.791308	0.0220588
GOTERM	BP	DIRECT	GO:0031663	lipopolysaccharide-mediated signaling pathway	3	2.05479	0.0274437	TICAM1, MYD88, MAPK3	136	37	19349	11.5356	1	0.79407	0.791308	0.0220588
GOTERM	BP	DIRECT	GO:0065002	intracellular protein transmembrane transport	2	1.36986	0.0276198	BCR, RTN2	136	4	19349	71.136	1	0.79407	0.791308	0.0147059
GOTERM	BP	DIRECT	GO:1903003	positive regulation of protein deubiquitination	2	1.36986	0.0276198	TNIP1, ZC3H12A	136	4	19349	71.136	1	0.79407	0.791308	0.0147059
GOTERM	BP	DIRECT	GO:0032455	nerve growth factor processing	2	1.36986	0.0276198	FURIN, PCSK6	136	4	19349	71.136	1	0.79407	0.791308	0.0147059
GOTERM	BP	DIRECT	GO:0045604	regulation of epidermal cell differentiation	2	1.36986	0.0276198	MAFG, MAFF	136	4	19349	71.136	1	0.79407	0.791308	0.0147059
GOTERM	BP	DIRECT	GO:0007565	female pregnancy	4	2.73973	0.0288753	FOSL1, CLDN4, ADM, TEAD3	136	95	19349	5.9904	1	0.809917	0.8071	0.0294118
GOTERM	BP	DIRECT	GO:0008284	positive regulation of cell proliferation	9	6.16438	0.0347236	FOSL1, FZR1, SHC1, ODC1, ADM, MARK4, AREG, CRKL, HBEGF	136	537	19349	2.38445	1	0.930682	0.927445	0.0661765
GOTERM	BP	DIRECT	GO:0030335	positive regulation of cell migration	6	4.10959	0.0347994	CLDN4, TRADD, SPHK1, RHOD, EPHA2, HBEGF	136	258	19349	3.30865	1	0.930682	0.927445	0.0441176
GOTERM	BP	DIRECT	GO:0030574	collagen catabolic process	3	2.05479	0.0362187	MMP1, FURIN, CTSB	136	43	19349	9.92596	1	0.941545	0.93827	0.0220588
GOTERM	BP	DIRECT	GO:0046777	protein autophosphorylation	5	3.42466	0.0368431	BCR, MINK1, PIM1, MAP3K9, OXSR1	136	179	19349	3.97408	1	0.941545	0.93827	0.0367647
GOTERM	BP	DIRECT	GO:0045944	positive regulation of transcription from RNA polymerase II promoter	15	10.274	0.0401516	HMGA1, SIRT7, ARNTL2, JMJD6, MAPK7, TNIP1, MAFG, SOX15, ZC3H12A, MAFF, IER5, JUNB, PPARD, MAPK3, TEAD3	136	1198	19349	1.78137	1	0.965634	0.962275	0.110294
GOTERM	BP	DIRECT	GO:0045071	negative regulation of viral genome replication	3	2.05479	0.040958	ISG20, TNIP1, SLPI	136	46	19349	9.27861	1	0.965634	0.962275	0.0220588
GOTERM	BP	DIRECT	GO:0043535	regulation of blood vessel endothelial cell migration	2	1.36986	0.0411444	SH3BP1, EPHA2	136	6	19349	47.424	1	0.965634	0.962275	0.0147059
GOTERM	BP	DIRECT	GO:2000288	positive regulation of myoblast proliferation	2	1.36986	0.0411444	SOX15, PPARD	136	6	19349	47.424	1	0.965634	0.962275	0.0147059
GOTERM	BP	DIRECT	GO:0006749	glutathione metabolic process	3	2.05479	0.0425871	GSTO1, ETHE1, GSTP1	136	47	19349	9.0812	1	0.979503	0.976096	0.0220588
GOTERM	BP	DIRECT	GO:0050830	defense response to Gram-positive bacterium	4	2.73973	0.0466427	PGLYRP4, ADM, MYD88, EPHA2	136	115	19349	4.94859	1	1	0.997389	0.0294118
GOTERM	BP	DIRECT	GO:0007173	epidermal growth factor receptor signaling pathway	3	2.05479	0.0476163	SHC1, AREG, HBEGF	136	50	19349	8.53632	1	1	0.997389	0.0220588
GOTERM	BP	DIRECT	GO:0030641	regulation of cellular pH	2	1.36986	0.0478365	MAFG, MAPK3	136	7	19349	40.6492	1	1	0.997389	0.0147059
GOTERM	BP	DIRECT	GO:0016032	viral process	8	5.47945	0.0486082	SHC1, MMP1, ZC3H12A, ZYX, CCDC86, TICAM1, KCTD5, MAPK3	136	474	19349	2.40122	1	1	0.997389	0.0588235
GOTERM	BP	DIRECT	GO:0043065	positive regulation of apoptotic process	7	4.79452	0.0494392	FOSL1, STK17A, TRADD, HIP1R, ARHGEF18, ADM, MAP3K9	136	378	19349	2.63467	1	1	0.997389	0.0514706
GOTERM	BP	DIRECT	GO:0000187	activation of MAPK activity	4	2.73973	0.0507151	MAP2K3, SHC1, CRKL, MAPK3	136	119	19349	4.78225	1	1	0.997389	0.0294118
GOTERM	BP	DIRECT	GO:0090630	activation of GTPase activity	4	2.73973	0.0517594	BCR, RAP1GAP, EPHA2, CRKL	136	120	19349	4.7424	1	1	0.997389	0.0294118
GOTERM	BP	DIRECT	GO:0031424	keratinization	5	3.42466	0.0524213	KRT17, DSG3, KRT75, DSC2, IVL	136	201	19349	3.53911	1	1	0.997389	0.0367647
GOTERM	BP	DIRECT	GO:0043124	negative regulation of I-kappaB kinase/NF-kappaB signaling	3	2.05479	0.0528501	TNIP1, GSTP1, ZC3H12A	136	53	19349	8.05314	1	1	0.997389	0.0220588
GOTERM	BP	DIRECT	GO:0009629	response to gravity	2	1.36986	0.0544823	FOSL1, STX1A	136	8	19349	35.568	1	1	0.997389	0.0147059
GOTERM	BP	DIRECT	GO:0006897	endocytosis	5	3.42466	0.0555859	EPN3, MYO1E, EHD4, MICALL1, HIP1R	136	205	19349	3.47005	1	1	0.997389	0.0367647
GOTERM	BP	DIRECT	GO:0051004	regulation of lipoprotein lipase activity	2	1.36986	0.061082	FURIN, PCSK6	136	9	19349	31.616	1	1	0.997389	0.0147059
GOTERM	BP	DIRECT	GO:0006029	proteoglycan metabolic process	2	1.36986	0.061082	HPSE, PPARD	136	9	19349	31.616	1	1	0.997389	0.0147059
GOTERM	BP	DIRECT	GO:0046324	regulation of glucose import	2	1.36986	0.061082	RTN2, HK2	136	9	19349	31.616	1	1	0.997389	0.0147059
GOTERM	BP	DIRECT	GO:0071243	cellular response to arsenic-containing substance	2	1.36986	0.061082	GSTO1, PPIF	136	9	19349	31.616	1	1	0.997389	0.0147059
GOTERM	BP	DIRECT	GO:0007507	heart development	5	3.42466	0.0630756	MAP2K3, SHC1, ADM, JMJD6, PPARD	136	214	19349	3.32411	1	1	0.997389	0.0367647
GOTERM	BP	DIRECT	GO:0032872	regulation of stress-activated MAPK cascade	2	1.36986	0.067636	GSTP1, MAPK3	136	10	19349	28.4544	1	1	0.997389	0.0147059
GOTERM	BP	DIRECT	GO:0006596	polyamine biosynthetic process	2	1.36986	0.067636	SMOX, ODC1	136	10	19349	28.4544	1	1	0.997389	0.0147059
GOTERM	BP	DIRECT	GO:0051607	defense response to virus	5	3.42466	0.0701574	ISG20, ZC3H12A, DDIT4, TICAM1, MYD88	136	222	19349	3.20433	1	1	0.997389	0.0367647
GOTERM	BP	DIRECT	GO:0007015	actin filament organization	4	2.73973	0.0722924	MYO1E, SH3BP1, HIP1R, RHOD	136	138	19349	4.12383	1	1	0.997389	0.0294118
GOTERM	BP	DIRECT	GO:0034115	negative regulation of heterotypic cell-cell adhesion	2	1.36986	0.0741445	IL1RN, MAPK7	136	11	19349	25.8676	1	1	0.997389	0.0147059
GOTERM	BP	DIRECT	GO:0051384	response to glucocorticoid	3	2.05479	0.0776445	IL1RN, ADM, AREG	136	66	19349	6.46691	1	1	0.997389	0.0220588
GOTERM	BP	DIRECT	GO:0045741	positive regulation of epidermal growth factor-activated receptor activity	2	1.36986	0.0870267	AREG, HBEGF	136	13	19349	21.888	1	1	0.997389	0.0147059
GOTERM	BP	DIRECT	GO:0033628	regulation of cell adhesion mediated by integrin	2	1.36986	0.0870267	EPHA2, CRKL	136	13	19349	21.888	1	1	0.997389	0.0147059
GOTERM	BP	DIRECT	GO:0060326	cell chemotaxis	3	2.05479	0.0879838	EPHA2, CRKL, HBEGF	136	71	19349	6.0115	1	1	0.997389	0.0220588
GOTERM	BP	DIRECT	GO:0008360	regulation of cell shape	4	2.73973	0.0903708	WDR1, ARHGDIA, ARHGEF18, RHOD	136	152	19349	3.744	1	1	0.997389	0.0294118
GOTERM	BP	DIRECT	GO:0070301	cellular response to hydrogen peroxide	3	2.05479	0.0922288	MAPK7, SPHK1, PPIF	136	73	19349	5.8468	1	1	0.997389	0.0220588
GOTERM	BP	DIRECT	GO:0000082	G1/S transition of mitotic cell cycle	3	2.05479	0.0943736	CCNE1, EIF4EBP1, MARK4	136	74	19349	5.76779	1	1	0.997389	0.0220588
GOTERM	BP	DIRECT	GO:0070885	negative regulation of calcineurin-NFAT signaling cascade	2	1.36986	0.0997309	MAPK7, HOMER3	136	15	19349	18.9696	1	1	0.997389	0.0147059
GOTERM	CC	DIRECT	GO:0070062	extracellular exosome	32	21.9178	0.000120397	LAD1, IL1RN, WDR1, GSTP1, WIZ, FURIN, GM2A, ARHGDIA, QSOX1, SH3BGRL3, S100A14, CTSB, VASP, TMED9, ACOT7, GSTO1, GPX3, MINK1, ARHGEF18, LSR, OXSR1, VPS37B, KRT75, EPN3, BCR, MYO1E, EHD4, SLPI, HYOU1, DSG3, IVL, DSC2	142	2217	20164	2.04962	0.0267273	0.0135447	0.0131835	0.225352
GOTERM	CC	DIRECT	GO:0005737	cytoplasm	57	39.0411	0.00044896	IPO13, IL1RN, TRADD, ADM, ADRA1B, AREG, SOX15, ARHGDIA, ZC3H12A, PIM1, HOMER3, SH3BGRL3, UPP1, IER5, GSTO1, SPHK1, USP2, MINK1, RIPK4, ARHGEF18, NOSIP, SIRT7, VPS37B, KCTD5, JMJD6, EPN3, ITPKC, CCNE1, ETHE1, DDIT4, PPIF, IVL, SHC1, GSTP1, ODC1, RAP1GAP, ARNTL2, MAPK7, SH3BP1, PCBP4, EIF4EBP1, RNF39, S100A12, IL36RN, MARK4, MAPK3, VASP, SMOX, ADRM1, SPRY4, TPD52L2, ISG20, MYO1E, EHD4, ZYX, UBAP1, …	142	5361	20164	1.50979	0.0961019	0.033672	0.0327741	0.401408
GOTERM	CC	DIRECT	GO:0043231	intracellular membrane-bounded organelle	16	10.9589	0.0016059	SMOX, SPHK1, HIP1R, VPS37B, RHOD, RUNDC3A, HK2, EPN3, EHD4, GM2A, PPIF, UBAP1, QSOX1, HPSE, CD24, AURKAIP1	142	900	20164	2.52444	0.303452	0.0903319	0.087923	0.112676
GOTERM	CC	DIRECT	GO:0005856	cytoskeleton	11	7.53425	0.00478554	VASP, MYO1E, KRT17, ARHGDIA, TRADD, ZC3H12A, HIP1R, ARHGEF18, S100A12, RHOD, MAPK3	142	541	20164	2.88725	0.660177	0.20932	0.203738	0.0774648
GOTERM	CC	DIRECT	GO:0010008	endosome membrane	7	4.79452	0.00775145	EHD4, UBAP1, FURIN, VPS37B, TICAM1, RHOD, MYD88	142	246	20164	4.04065	0.826377	0.20932	0.203738	0.0492958
GOTERM	CC	DIRECT	GO:0005654	nucleoplasm	40	27.3973	0.00813953	ZNF672, WIZ, SHB, ARNTL2, CRKL, FZR1, KLC2, MAPK7, ZC3H12A, PIM1, UPP1, IER5, JUNB, MAPK3, TEAD3, MAP2K3, ACOT7, SMOX, GSTO1, USP2, TINF2, ADRM1, HMGA1, NOSIP, SIRT7, JMJD6, EPN3, ISG20, FOSL1, TBL3, TNIP1, CCNE1, MAFG, ETHE1, MAFF, CCDC86, HPSE, AURKAIP1, MXD1, PPARD	142	3846	20164	1.47686	0.841006	0.20932	0.203738	0.28169
GOTERM	CC	DIRECT	GO:0090575	RNA polymerase II transcription factor complex	5	3.42466	0.00819545	FOSL1, MAFG, MAFF, HMGA1, JUNB	142	113	20164	6.28319	0.84301	0.20932	0.203738	0.0352113
GOTERM	CC	DIRECT	GO:0070160	occluding junction	3	2.05479	0.00849422	CLDN4, LSR, EPHA2	142	20	20164	21.3	0.8533	0.20932	0.203738	0.0211268
GOTERM	CC	DIRECT	GO:0014069	postsynaptic density	7	4.79452	0.0101992	BCR, RUSC1, MINK1, HIP1R, HOMER3, STX1A, MYD88	142	261	20164	3.80843	0.9004	0.20932	0.203738	0.0492958
GOTERM	CC	DIRECT	GO:0031258	lamellipodium membrane	3	2.05479	0.0102334	VASP, PIEZO1, EPHA2	142	22	20164	19.3636	0.901173	0.20932	0.203738	0.0211268
GOTERM	CC	DIRECT	GO:0005576	extracellular region	24	16.4384	0.0215946	LAD1, PGLYRP4, WDR1, MMP1, GPX3, GSTP1, ADM, FURIN, AMPD3, PCSK6, AREG, KLK10, CDCP1, GM2A, SLPI, GFOD2, S100A12, QSOX1, HYOU1, IL36RN, HPSE, STX1A, CTSB, HBEGF	142	2117	20164	1.60983	0.992642	0.404898	0.394101	0.169014
GOTERM	CC	DIRECT	GO:0005886	plasma membrane	46	31.5068	0.0293982	IL1RN, WDR1, SHC1, GSTP1, TRADD, FURIN, ADRA1B, PCSK6, SHB, HK2, KLC2, PIM1, S100A12, PIEZO1, HOMER3, MAPK3, VASP, ST14, CISH, PAQR5, SPHK1, ADRM1, HIP1R, ARHGEF18, LSR, VPS37B, RUNDC3A, RHOD, JMJD6, EPN3, RGP1, BCR, MYO1E, CLDN4, CDCP1, EHD4, STK17A, ZYX, UBAP1, DSG3, CD68, MYD88, STX1A, DSC2, HBEGF, EPHA2	142	4959	20164	1.3172	0.998786	0.508815	0.495246	0.323944
GOTERM	CC	DIRECT	GO:0001533	cornified envelope	3	2.05479	0.0395198	DSG3, DSC2, IVL	142	45	20164	9.46667	0.999885	0.63514	0.618203	0.0211268
GOTERM	CC	DIRECT	GO:0005905	clathrin-coated pit	3	2.05479	0.066066	EPN3, SPHK1, HIP1R	142	60	20164	7.1	1	0.85788	0.835003	0.0211268
GOTERM	CC	DIRECT	GO:0016020	membrane	25	17.1233	0.068576	PGLYRP4, FURIN, PCSK6, RAP1GAP, HK2, CYB5R2, KLC2, ARHGDIA, PIEZO1, MAP2K3, ELOVL1, SPHK1, USP2, RIPK4, SPRY4, LSR, RGP1, BCR, RABIF, EHD4, PPIF, HYOU1, HPSE, CD24, CD68	142	2511	20164	1.41378	1	0.85788	0.835003	0.176056
GOTERM	CC	DIRECT	GO:0035580	specific granule lumen	3	2.05479	0.0699562	SLPI, QSOX1, HPSE	142	62	20164	6.87097	1	0.85788	0.835003	0.0211268
GOTERM	CC	DIRECT	GO:0000813	ESCRT I complex	2	1.36986	0.0743033	UBAP1, VPS37B	142	11	20164	25.8182	1	0.85788	0.835003	0.0140845
GOTERM	CC	DIRECT	GO:0005925	focal adhesion	7	4.79452	0.0762325	VASP, SPRY4, HMGA1, ZYX, HYOU1, EPHA2, MAPK3	142	422	20164	2.35545	1	0.85788	0.835003	0.0492958
GOTERM	CC	DIRECT	GO:0005667	transcription factor complex	5	3.42466	0.076256	SOX15, HMGA1, JUNB, ARNTL2, TEAD3	142	228	20164	3.11404	1	0.85788	0.835003	0.0352113
GOTERM	CC	DIRECT	GO:0030136	clathrin-coated vesicle	3	2.05479	0.0820549	EPN3, MYO1E, HIP1R	142	68	20164	6.26471	1	0.87916	0.855715	0.0211268
GOTERM	MF	DIRECT	GO:0005515	protein binding	116	79.4521	8.53665e-06	IPO13, IL1RN, CRKL, RUSC1, SOX15, ARHGDIA, ZC3H12A, PIM1, PIEZO1, HOMER3, MAP3K9, IER5, JUNB, MAP2K3, ACOT7, CISH, PAQR5, USP2, TINF2, NOSIP, TICAM1, KRT75, RUNDC3A, KCTD5, TM4SF1, JMJD6, BCR, CLDN4, SLPI, CCNE1, ETHE1, DDIT4, PPIF, CCDC86, AURKAIP1, DSC2, STX1A, EPHA2, ZNF672, RTN2, SHC1, RAP1GAP, CYB5R2, KLC2, EIF4EBP1, S100A12, IL36RN, S100A14, MARK4, VASP, HMGA1, KLHL21, FOSL1, TBL3, EHD4, MA…	139	12518	18770	1.25133	0.00268544	0.00268905	0.00268051	0.834532
GOTERM	MF	DIRECT	GO:0001784	phosphotyrosine binding	5	3.42466	0.000302249	SHC1, SH2D3A, SHB, CRKL, MAPK3	139	44	18770	15.345	0.0908297	0.0476043	0.0474531	0.0359712
GOTERM	MF	DIRECT	GO:0004674	protein serine/threonine kinase activity	11	7.53425	0.00065008	BCR, MAP2K3, MAPK7, STK17A, RIPK4, MINK1, PIM1, MAP3K9, OXSR1, MARK4, MAPK3	139	392	18770	3.78927	0.185224	0.0682584	0.0680417	0.0791367
GOTERM	MF	DIRECT	GO:0005149	interleukin-1 receptor binding	3	2.05479	0.0052922	IL1RN, IL36RN, MYD88	139	15	18770	27.0072	0.81203	0.416761	0.415438	0.0215827
GOTERM	MF	DIRECT	GO:0004708	MAP kinase kinase activity	3	2.05479	0.00845475	MAP2K3, MAP3K9, MAPK3	139	19	18770	21.3215	0.931063	0.532649	0.530958	0.0215827
GOTERM	MF	DIRECT	GO:0004712	protein serine/threonine/tyrosine kinase activity	9	6.16438	0.0142673	BCR, MAPK7, STK17A, RIPK4, MINK1, PIM1, OXSR1, MARK4, EPHA2	139	430	18770	2.82633	0.989182	0.714304	0.712036	0.0647482
GOTERM	MF	DIRECT	GO:0005152	interleukin-1 receptor antagonist activity	2	1.36986	0.0218959	IL1RN, IL36RN	139	3	18770	90.024	0.999064	0.714304	0.712036	0.0143885
GOTERM	MF	DIRECT	GO:0042802	identical protein binding	21	14.3836	0.0244343	GPX3, TRADD, USP2, HIP1R, OXSR1, KCTD5, JMJD6, CRKL, CLDN4, GALE, TNIP1, ZNF408, MAFG, ETHE1, MICALL1, HOMER3, UPP1, IER5, MYD88, STX1A, MAPK3	139	1704	18770	1.66418	0.999587	0.714304	0.712036	0.151079
GOTERM	MF	DIRECT	GO:0005154	epidermal growth factor receptor binding	3	2.05479	0.0258201	SHC1, AREG, HBEGF	139	34	18770	11.9149	0.999736	0.714304	0.712036	0.0215827
GOTERM	MF	DIRECT	GO:0005085	guanyl-nucleotide exchange factor activity	6	4.10959	0.02808	RGP1, BCR, RABIF, SH2D3A, ARHGEF18, RHOD	139	231	18770	3.50743	0.999873	0.714304	0.712036	0.0431655
GOTERM	MF	DIRECT	GO:0045296	cadherin binding	7	4.79452	0.029463	VASP, LAD1, KLC2, EHD4, MICALL1, EPHA2, CRKL	139	316	18770	2.9913	0.999919	0.714304	0.712036	0.0503597
GOTERM	MF	DIRECT	GO:0048306	calcium-dependent protein binding	4	2.73973	0.0303891	S100A12, VPS37B, S100A14, STX1A	139	92	18770	5.87113	0.99994	0.714304	0.712036	0.028777
GOTERM	MF	DIRECT	GO:0019901	protein kinase binding	9	6.16438	0.0309385	MAP2K3, SHC1, CCNE1, GSTP1, ARHGDIA, OXSR1, CD24, TICAM1, RHOD	139	498	18770	2.44041	0.99995	0.714304	0.712036	0.0647482
GOTERM	MF	DIRECT	GO:0005504	fatty acid binding	3	2.05479	0.0317468	GSTP1, ARHGDIA, PPARD	139	38	18770	10.6607	0.999961	0.714304	0.712036	0.0215827
GOTERM	MF	DIRECT	GO:0048406	nerve growth factor binding	2	1.36986	0.0433157	FURIN, PCSK6	139	6	18770	45.012	0.999999	0.90963	0.906742	0.0143885
GOTERM	MF	DIRECT	GO:0004713	protein tyrosine kinase activity	4	2.73973	0.0464811	BCR, MAP2K3, MAP3K9, EPHA2	139	109	18770	4.95545	1	0.915096	0.912191	0.028777
GOTERM	MF	DIRECT	GO:0004252	serine-type endopeptidase activity	5	3.42466	0.052616	ST14, MMP1, FURIN, PCSK6, KLK10	139	191	18770	3.53497	1	0.974944	0.971849	0.0359712
GOTERM	MF	DIRECT	GO:0004672	protein kinase activity	7	4.79452	0.0594389	MAP2K3, MAPK7, STK17A, RIPK4, MINK1, MAP3K9, MARK4	139	376	18770	2.51397	1	0.988212	0.985075	0.0503597
GOTERM	MF	DIRECT	GO:0005524	ATP binding	18	12.3288	0.0596065	MAP2K3, SPHK1, RIPK4, MINK1, OXSR1, HK2, BCR, MYO1E, ITPKC, EHD4, MAPK7, STK17A, PIM1, HYOU1, MAP3K9, MARK4, EPHA2, MAPK3	139	1540	18770	1.57834	1	0.988212	0.985075	0.129496
GOTERM	MF	DIRECT	GO:0034511	U3 snoRNA binding	2	1.36986	0.0779854	ISG20, TBL3	139	11	18770	24.552	1	1	1	0.0143885
GOTERM	MF	DIRECT	GO:0005068	transmembrane receptor protein tyrosine kinase adaptor activity	2	1.36986	0.0981854	SHC1, TRADD	139	14	18770	19.2909	1	1	1	0.0143885
