# Supplementary material for: Revealing the novel ferroptosis-related therapeutic targets for diabetic foot ulcer based on the machine learning
Source: Front Genet. 2022 Sep 26;13:944425. doi: 10.3389/fgene.2022.944425 (PMC9549267; doi:10.3389/fgene.2022.944425)
Supplement: Supplementary file 1 [file DataSheet1.zip › Supplementary Material/Supplementary Table 2-KEGG.csv]

## Sheet: Sheet1
Category	Term	Count	%	PValue	Genes	List Total	Pop Hits	Pop Total	FoldEnrichment	Bonferroni	Benjamini	FDR
KEGG_PATHWAY	hsa04012:ErbB signaling pathway	6	4.10959	0.00090511	SHC1, EIF4EBP1, AREG, CRKL, MAPK3, HBEGF	73	85	8112	7.844	0.16942	0.185548	0.185548
KEGG_PATHWAY	hsa04657:IL-17 signaling pathway	5	3.42466	0.00954411	FOSL1, MAPK7, MMP1, TRADD, MAPK3	73	94	8112	5.91081	0.859976	0.54892	0.54892
KEGG_PATHWAY	hsa00480:Glutathione metabolism	4	2.73973	0.0145984	GSTO1, GPX3, GSTP1, ODC1	73	58	8112	7.66368	0.950941	0.54892	0.54892
KEGG_PATHWAY	hsa04010:MAPK signaling pathway	8	5.47945	0.0150554	MAP2K3, MAPK7, TRADD, AREG, MYD88, EPHA2, CRKL, MAPK3	73	294	8112	3.02376	0.955391	0.54892	0.54892
KEGG_PATHWAY	hsa05206:MicroRNAs in cancer	8	5.47945	0.0195876	ST14, MAPK7, SHC1, CCNE1, DDIT4, PIM1, CRKL, MAPK3	73	310	8112	2.8677	0.98267	0.54892	0.54892
KEGG_PATHWAY	hsa04935:Growth hormone synthesis, secretion and action	5	3.42466	0.0210779	MAP2K3, SHC1, JUNB, CRKL, MAPK3	73	119	8112	4.66905	0.987313	0.54892	0.54892
KEGG_PATHWAY	hsa04722:Neurotrophin signaling pathway	5	3.42466	0.0210779	MAPK7, SHC1, ARHGDIA, CRKL, MAPK3	73	119	8112	4.66905	0.987313	0.54892	0.54892
KEGG_PATHWAY	hsa05221:Acute myeloid leukemia	4	2.73973	0.0214213	EIF4EBP1, PIM1, PPARD, MAPK3	73	67	8112	6.63423	0.988193	0.54892	0.54892
KEGG_PATHWAY	hsa05220:Chronic myeloid leukemia	4	2.73973	0.029717	BCR, SHC1, CRKL, MAPK3	73	76	8112	5.84859	0.997939	0.617417	0.617417
KEGG_PATHWAY	hsa05135:Yersinia infection	5	3.42466	0.0331297	MAP2K3, TICAM1, MYD88, CRKL, MAPK3	73	137	8112	4.05559	0.998999	0.617417	0.617417
KEGG_PATHWAY	hsa04910:Insulin signaling pathway	5	3.42466	0.0331297	SHC1, EIF4EBP1, HK2, CRKL, MAPK3	73	137	8112	4.05559	0.998999	0.617417	0.617417
KEGG_PATHWAY	hsa04015:Rap1 signaling pathway	6	4.10959	0.0383054	VASP, MAP2K3, RAP1GAP, EPHA2, CRKL, MAPK3	73	210	8112	3.17495	0.999667	0.654383	0.654383
KEGG_PATHWAY	hsa05235:PD-L1 expression and PD-1 checkpoint pathway in cancer	4	2.73973	0.0442772	MAP2K3, TICAM1, MYD88, MAPK3	73	89	8112	4.99431	0.999907	0.668235	0.668235
KEGG_PATHWAY	hsa04912:GnRH signaling pathway	4	2.73973	0.0493554	MAP2K3, MAPK7, MAPK3, HBEGF	73	93	8112	4.7795	0.999969	0.668235	0.668235
KEGG_PATHWAY	hsa05219:Bladder cancer	3	2.05479	0.0510106	MMP1, MAPK3, HBEGF	73	41	8112	8.13097	0.999978	0.668235	0.668235
KEGG_PATHWAY	hsa04666:Fc gamma R-mediated phagocytosis	4	2.73973	0.0547068	VASP, SPHK1, CRKL, MAPK3	73	97	8112	4.5824	0.99999	0.668235	0.668235
KEGG_PATHWAY	hsa05161:Hepatitis B	5	3.42466	0.0554146	MAP2K3, CCNE1, TICAM1, MYD88, MAPK3	73	162	8112	3.42973	0.999992	0.668235	0.668235
KEGG_PATHWAY	hsa04620:Toll-like receptor signaling pathway	4	2.73973	0.0647115	MAP2K3, TICAM1, MYD88, MAPK3	73	104	8112	4.27397	0.999999	0.716947	0.716947
KEGG_PATHWAY	hsa05131:Shigellosis	6	4.10959	0.0677907	TNIP1, TRADD, MYD88, HK2, CRKL, MAPK3	73	247	8112	2.69935	0.999999	0.716947	0.716947
KEGG_PATHWAY	hsa00520:Amino sugar and nucleotide sugar metabolism	3	2.05479	0.069946	CYB5R2, GALE, HK2	73	49	8112	6.80347	1	0.716947	0.716947
KEGG_PATHWAY	hsa04668:TNF signaling pathway	4	2.73973	0.0771024	MAP2K3, TRADD, JUNB, MAPK3	73	112	8112	3.96869	1	0.718455	0.718455
KEGG_PATHWAY	hsa05145:Toxoplasmosis	4	2.73973	0.0771024	MAP2K3, PPIF, MYD88, MAPK3	73	112	8112	3.96869	1	0.718455	0.718455
KEGG_PATHWAY	hsa05200:Pathways in cancer	9	6.16438	0.0970421	BCR, CCNE1, GSTO1, MMP1, GSTP1, PIM1, CRKL, PPARD, MAPK3	73	531	8112	1.88345	1	0.821903	0.821903
KEGG_PATHWAY	hsa05130:Pathogenic Escherichia coli infection	5	3.42466	0.0973002	MYO1E, CLDN4, TRADD, MYD88, MAPK3	73	197	8112	2.82039	1	0.821903	0.821903
