# Supplementary material for: Revealing the novel ferroptosis-related therapeutic targets for diabetic foot ulcer based on the machine learning
Source: Front Genet. 2022 Sep 26;13:944425. doi: 10.3389/fgene.2022.944425 (PMC9549267; doi:10.3389/fgene.2022.944425)
Supplement: Supplementary file 1 [file DataSheet1.zip › Supplementary Material/Supplementary Table 3-DO.csv]

	ID	Description	GeneRatio	BgRatio	pvalue	p.adjust	qvalue	geneID	Count
DOID:104	DOID:104	bacterial infectious disease	5/13	271/8007	4.40706203964619e-05	0.00841897994835016	0.00507520238017863	HBEGF/MAPK3/MMP1/MYD88/TRADD	5
DOID:1398	DOID:1398	parasitic infectious disease	4/13	150/8007	7.41760347872261e-05	0.00841897994835016	0.00507520238017863	CTSB/MAPK3/MMP1/MYD88	4
DOID:201	DOID:201	connective tissue cancer	5/13	370/8007	0.000194023842462137	0.0146811374129684	0.00885021035792203	CTSB/EPHA2/HBEGF/MAPK3/MMP1	5
DOID:0060100	DOID:0060100	musculoskeletal system cancer	5/13	439/8007	0.000431728460598143	0.0216420570048249	0.0130464521707732	CTSB/EPHA2/HBEGF/MAPK3/MMP1	5
DOID:184	DOID:184	bone cancer	4/13	243/8007	0.000476697290855174	0.0216420570048249	0.0130464521707732	CTSB/EPHA2/MAPK3/MMP1	4
DOID:2151	DOID:2151	malignant ovarian surface epithelial-stromal neoplasm	4/13	286/8007	0.000882698183683445	0.0250258367844434	0.0150862915927551	HBEGF/MAPK3/MMP1/MYD88	4
DOID:2152	DOID:2152	ovary epithelial cancer	4/13	286/8007	0.000882698183683445	0.0250258367844434	0.0150862915927551	HBEGF/MAPK3/MMP1/MYD88	4
DOID:4001	DOID:4001	ovarian carcinoma	4/13	286/8007	0.000882698183683445	0.0250258367844434	0.0150862915927551	HBEGF/MAPK3/MMP1/MYD88	4
DOID:2789	DOID:2789	parasitic protozoa infectious disease	3/13	127/8007	0.000992213793215817	0.0250258367844434	0.0150862915927551	CTSB/MMP1/MYD88	3
DOID:2394	DOID:2394	ovarian cancer	4/13	312/8007	0.00122284601021307	0.0277586044318366	0.0167336822450209	HBEGF/MAPK3/MMP1/MYD88	4
DOID:1936	DOID:1936	atherosclerosis	4/13	344/8007	0.00175790564673848	0.0336128457837315	0.0202627867001396	CTSB/HBEGF/MAPK7/MMP1	4
DOID:2348	DOID:2348	arteriosclerotic cardiovascular disease	4/13	345/8007	0.00177689052601224	0.0336128457837315	0.0202627867001396	CTSB/HBEGF/MAPK7/MMP1	4
DOID:2349	DOID:2349	arteriosclerosis	4/13	356/8007	0.00199536298144675	0.0348421074452624	0.0210038208573342	CTSB/HBEGF/MAPK7/MMP1	4
DOID:5520	DOID:5520	head and neck squamous cell carcinoma	3/13	174/8007	0.00245702224580174	0.0398388606997854	0.0240160069138516	EPHA2/HBEGF/MMP1	3
DOID:8398	DOID:8398	osteoarthritis	3/13	187/8007	0.0030163779046785	0.0456478522908013	0.0275178335163653	CTSB/MAPK3/MMP1	3
DOID:10283	DOID:10283	prostate cancer	4/13	425/8007	0.00381347655912077	0.0503223594079391	0.0303357603664831	EPHA2/MAPK3/MMP1/SHC1	4
DOID:3856	DOID:3856	male reproductive organ cancer	4/13	435/8007	0.00414807624962023	0.0503223594079391	0.0303357603664831	EPHA2/MAPK3/MMP1/SHC1	4
DOID:3347	DOID:3347	osteosarcoma	3/13	215/8007	0.00447417212394998	0.0503223594079391	0.0303357603664831	CTSB/EPHA2/MAPK3	3
DOID:3371	DOID:3371	chondrosarcoma	2/13	63/8007	0.00449445691293759	0.0503223594079391	0.0303357603664831	MAPK3/MMP1	2
DOID:1100	DOID:1100	ovarian disease	2/13	64/8007	0.00463519508663071	0.0503223594079391	0.0303357603664831	CTSB/MMP1	2
DOID:1040	DOID:1040	chronic lymphocytic leukemia	3/13	221/8007	0.00483369093735083	0.0503223594079391	0.0303357603664831	EPHA2/JUNB/SHC1	3
DOID:120	DOID:120	female reproductive organ cancer	4/13	455/8007	0.00487705685891921	0.0503223594079391	0.0303357603664831	HBEGF/MAPK3/MMP1/MYD88	4
DOID:1542	DOID:1542	head and neck carcinoma	3/13	235/8007	0.00574004383434028	0.0525302669290003	0.0316667502933923	EPHA2/HBEGF/MMP1	3
DOID:18	DOID:18	urinary system disease	4/13	478/8007	0.00581888915874224	0.0525302669290003	0.0316667502933923	HBEGF/MMP1/SHC1/TRADD	4
DOID:0050338	DOID:0050338	primary bacterial infectious disease	3/13	238/8007	0.00594677679453776	0.0525302669290003	0.0316667502933923	HBEGF/MMP1/TRADD	3
DOID:11934	DOID:11934	head and neck cancer	3/13	239/8007	0.00601668255574453	0.0525302669290003	0.0316667502933923	EPHA2/HBEGF/MMP1	3
DOID:10534	DOID:10534	stomach cancer	3/13	274/8007	0.00878501973545258	0.0738592399980642	0.0445244664954711	EPHA2/MAPK3/MMP1	3
DOID:10591	DOID:10591	pre-eclampsia	3/13	278/8007	0.00914219843247883	0.0741171087204534	0.0446799171512123	HBEGF/MAPK3/MMP1	3
DOID:3717	DOID:3717	gastric adenocarcinoma	2/13	94/8007	0.0097777345595904	0.0765360601733455	0.0461381304082306	EPHA2/MAPK3	2
DOID:12365	DOID:12365	malaria	2/13	103/8007	0.0116544184707435	0.0857743767318287	0.0517072523771747	MMP1/MYD88	2
DOID:2893	DOID:2893	cervix carcinoma	2/13	104/8007	0.0118720766368005	0.0857743767318287	0.0517072523771747	MAPK3/MMP1	2
DOID:4362	DOID:4362	cervical cancer	2/13	105/8007	0.0120915420943547	0.0857743767318287	0.0517072523771747	MAPK3/MMP1	2
DOID:11054	DOID:11054	urinary bladder cancer	2/13	107/8007	0.0125358729276498	0.0862316107447429	0.0519828861433646	EPHA2/MMP1	2
DOID:4450	DOID:4450	renal cell carcinoma	3/13	342/8007	0.0160528474682201	0.0964102052638541	0.0581188346130352	EPHA2/MAPK3/MMP1	3
DOID:10286	DOID:10286	prostate carcinoma	2/13	122/8007	0.0160936903093257	0.0964102052638541	0.0581188346130352	EPHA2/MAPK3	2
DOID:13949	DOID:13949	interstitial cystitis	1/13	10/8007	0.0161266846130456	0.0964102052638541	0.0581188346130352	HBEGF	1
DOID:1678	DOID:1678	chronic interstitial cystitis	1/13	10/8007	0.0161266846130456	0.0964102052638541	0.0581188346130352	HBEGF	1
DOID:4896	DOID:4896	bile duct adenocarcinoma	2/13	128/8007	0.0176255637333027	0.0964102052638541	0.0581188346130352	MAPK3/MMP1	2
DOID:4947	DOID:4947	cholangiocarcinoma	2/13	128/8007	0.0176255637333027	0.0964102052638541	0.0581188346130352	MAPK3/MMP1	2
DOID:1680	DOID:1680	chronic cystitis	1/13	12/8007	0.0193230721424751	0.0964102052638541	0.0581188346130352	HBEGF	1
DOID:3500	DOID:3500	gallbladder adenocarcinoma	1/13	12/8007	0.0193230721424751	0.0964102052638541	0.0581188346130352	MAPK3	1
DOID:4415	DOID:4415	fibrous histiocytoma	1/13	12/8007	0.0193230721424751	0.0964102052638541	0.0581188346130352	HBEGF	1
DOID:4606	DOID:4606	bile duct cancer	2/13	140/8007	0.0208694564856179	0.0964102052638541	0.0581188346130352	MAPK3/MMP1	2
DOID:4897	DOID:4897	bile duct carcinoma	2/13	140/8007	0.0208694564856179	0.0964102052638541	0.0581188346130352	MAPK3/MMP1	2
DOID:10481	DOID:10481	diaphragm disease	1/13	13/8007	0.0209176687731375	0.0964102052638541	0.0581188346130352	MMP1	1
DOID:12571	DOID:12571	phacogenic glaucoma	1/13	13/8007	0.0209176687731375	0.0964102052638541	0.0581188346130352	MMP1	1
DOID:13641	DOID:13641	exfoliation syndrome	1/13	13/8007	0.0209176687731375	0.0964102052638541	0.0581188346130352	MMP1	1
DOID:3827	DOID:3827	congenital diaphragmatic hernia	1/13	13/8007	0.0209176687731375	0.0964102052638541	0.0581188346130352	MMP1	1
DOID:4451	DOID:4451	renal carcinoma	3/13	380/8007	0.0212595815145342	0.0964102052638541	0.0581188346130352	EPHA2/MAPK3/MMP1	3
DOID:1003	DOID:1003	pelvic inflammatory disease	1/13	14/8007	0.0225098717135871	0.0964102052638541	0.0581188346130352	CTSB	1
DOID:1019	DOID:1019	osteomyelitis	1/13	14/8007	0.0225098717135871	0.0964102052638541	0.0581188346130352	MMP1	1
DOID:4231	DOID:4231	histiocytoma	1/13	14/8007	0.0225098717135871	0.0964102052638541	0.0581188346130352	HBEGF	1
DOID:9563	DOID:9563	bronchiectasis	1/13	14/8007	0.0225098717135871	0.0964102052638541	0.0581188346130352	MMP1	1
DOID:3948	DOID:3948	adrenocortical carcinoma	1/13	15/8007	0.0240996842580284	0.098693420232491	0.0594952220274697	HBEGF	1
DOID:5517	DOID:5517	stomach carcinoma	2/13	153/8007	0.0246460539938516	0.098693420232491	0.0594952220274697	EPHA2/MAPK3	2
DOID:1074	DOID:1074	kidney failure	2/13	156/8007	0.0255551904848062	0.098693420232491	0.0594952220274697	MMP1/SHC1	2
DOID:11729	DOID:11729	Lyme disease	1/13	16/8007	0.0256871096965479	0.098693420232491	0.0594952220274697	MMP1	1
DOID:1679	DOID:1679	cystitis	1/13	16/8007	0.0256871096965479	0.098693420232491	0.0594952220274697	HBEGF	1
DOID:5295	DOID:5295	intestinal disease	2/13	157/8007	0.0258613137505605	0.098693420232491	0.0594952220274697	HBEGF/MMP1	2
DOID:10941	DOID:10941	intracranial aneurysm	1/13	17/8007	0.0272721513151118	0.098693420232491	0.0594952220274697	CTSB	1
DOID:240	DOID:240	iris disease	1/13	17/8007	0.0272721513151118	0.098693420232491	0.0594952220274697	MMP1	1
DOID:9675	DOID:9675	pulmonary emphysema	1/13	17/8007	0.0272721513151118	0.098693420232491	0.0594952220274697	MMP1	1
DOID:2730	DOID:2730	epidermolysis bullosa	1/13	18/8007	0.0288548123955752	0.098693420232491	0.0594952220274697	MMP1	1
DOID:365	DOID:365	bladder disease	1/13	18/8007	0.0288548123955752	0.098693420232491	0.0594952220274697	HBEGF	1
DOID:660	DOID:660	adrenal cortex cancer	1/13	18/8007	0.0288548123955752	0.098693420232491	0.0594952220274697	HBEGF	1
DOID:3908	DOID:3908	non-small cell lung carcinoma	3/13	431/8007	0.0295808629051974	0.098693420232491	0.0594952220274697	EPHA2/FOSL1/MAPK3	3
DOID:2731	DOID:2731	vesiculobullous skin disease	1/13	19/8007	0.030435096215685	0.098693420232491	0.0594952220274697	MMP1	1
DOID:263	DOID:263	kidney cancer	3/13	437/8007	0.0306611763857841	0.098693420232491	0.0594952220274697	EPHA2/MAPK3/MMP1	3
DOID:1037	DOID:1037	lymphoblastic leukemia	3/13	443/8007	0.0317628640143396	0.098693420232491	0.0594952220274697	EPHA2/JUNB/SHC1	3
DOID:12140	DOID:12140	Chagas disease	1/13	20/8007	0.0320130060490846	0.098693420232491	0.0594952220274697	CTSB	1
DOID:3302	DOID:3302	chordoma	1/13	20/8007	0.0320130060490846	0.098693420232491	0.0594952220274697	MMP1	1
DOID:3303	DOID:3303	notochordal cancer	1/13	20/8007	0.0320130060490846	0.098693420232491	0.0594952220274697	MMP1	1
DOID:4607	DOID:4607	biliary tract cancer	2/13	178/8007	0.0326359296752713	0.098693420232491	0.0594952220274697	MAPK3/MMP1	2
DOID:10113	DOID:10113	trypanosomiasis	1/13	21/8007	0.0335885451653188	0.098693420232491	0.0594952220274697	CTSB	1
DOID:3702	DOID:3702	cervical adenocarcinoma	1/13	21/8007	0.0335885451653188	0.098693420232491	0.0594952220274697	MAPK3	1
DOID:3953	DOID:3953	adrenal gland cancer	1/13	21/8007	0.0335885451653188	0.098693420232491	0.0594952220274697	HBEGF	1
DOID:13089	DOID:13089	intracranial arterial disease	1/13	22/8007	0.0351617168298383	0.098693420232491	0.0594952220274697	CTSB	1
DOID:3369	DOID:3369	peripheral primitive neuroectodermal tumor	1/13	22/8007	0.0351617168298383	0.098693420232491	0.0594952220274697	MMP1	1
DOID:3527	DOID:3527	cerebral arterial disease	1/13	22/8007	0.0351617168298383	0.098693420232491	0.0594952220274697	CTSB	1
DOID:557	DOID:557	kidney disease	3/13	461/8007	0.0351961081507574	0.098693420232491	0.0594952220274697	MMP1/SHC1/TRADD	3
DOID:1575	DOID:1575	rheumatic disease	2/13	188/8007	0.0360861404374306	0.098693420232491	0.0594952220274697	MAPK3/MMP1	2
DOID:418	DOID:418	systemic scleroderma	2/13	188/8007	0.0360861404374306	0.098693420232491	0.0594952220274697	MAPK3/MMP1	2
DOID:419	DOID:419	scleroderma	2/13	188/8007	0.0360861404374306	0.098693420232491	0.0594952220274697	MAPK3/MMP1	2
DOID:1115	DOID:1115	sarcoma	2/13	193/8007	0.0378633566853728	0.0987990952481347	0.0595589259552864	HBEGF/MMP1	2
DOID:229	DOID:229	female reproductive system disease	2/13	193/8007	0.0378633566853728	0.0987990952481347	0.0595589259552864	CTSB/MMP1	2
DOID:0060084	DOID:0060084	cell type benign neoplasm	3/13	475/8007	0.0379991357268042	0.0987990952481347	0.0595589259552864	CTSB/MAPK3/MMP1	3
DOID:3151	DOID:3151	skin squamous cell carcinoma	1/13	24/8007	0.0383009708450919	0.0987990952481347	0.0595589259552864	MMP1	1
DOID:3907	DOID:3907	lung squamous cell carcinoma	1/13	24/8007	0.0383009708450919	0.0987990952481347	0.0595589259552864	EPHA2	1
DOID:2043	DOID:2043	hepatitis B	2/13	197/8007	0.0393096136620146	0.0994485994871417	0.0599504657237581	MAPK3/MYD88	2
DOID:14069	DOID:14069	cerebral malaria	1/13	25/8007	0.0398670597062991	0.0994485994871417	0.0599504657237581	MMP1	1
DOID:4531	DOID:4531	mucoepidermoid carcinoma	1/13	25/8007	0.0398670597062991	0.0994485994871417	0.0599504657237581	MAPK3	1
DOID:854	DOID:854	collagen disease	2/13	201/8007	0.0407773160336234	0.100613594996006	0.0606527584024146	MAPK3/MMP1	2
DOID:2600	DOID:2600	laryngeal carcinoma	1/13	26/8007	0.0414307941367444	0.101126777086462	0.0609621192730818	MMP1	1
DOID:3996	DOID:3996	urinary system cancer	3/13	500/8007	0.0432922109945084	0.104546083997377	0.0630233754679293	EPHA2/MAPK3/MMP1	3
DOID:13189	DOID:13189	gout	1/13	29/8007	0.0461079032736805	0.110173621506584	0.0664158163498999	CTSB	1
DOID:5683	DOID:5683	hereditary breast ovarian cancer	2/13	222/8007	0.0488231477339772	0.115185236979366	0.0694369617774988	JUNB/MAPK3	2
DOID:1036	DOID:1036	chronic leukemia	2/13	223/8007	0.0492201232907424	0.115185236979366	0.0694369617774988	JUNB/MAPK3	2
