# Supplementary material for: Revealing the novel ferroptosis-related therapeutic targets for diabetic foot ulcer based on the machine learning
Source: Front Genet. 2022 Sep 26;13:944425. doi: 10.3389/fgene.2022.944425 (PMC9549267; doi:10.3389/fgene.2022.944425)
Supplement: Supplementary file 1 [file DataSheet1.zip › Supplementary Material/Supplementary Table 3-GO.csv]

	ONTOLOGY	ID	Description	GeneRatio	BgRatio	pvalue	p.adjust	qvalue	geneID	Count
GO:0046697	BP	GO:0046697	decidualization	3/14	26/18723	8.56575290828319e-07	0.000653566946902008	0.000347138407335687	CTSB/JUNB/MAPK3	3
GO:0001893	BP	GO:0001893	maternal placenta development	3/14	35/18723	2.14772308909444e-06	0.000804715389389405	0.000427420052307265	CTSB/JUNB/MAPK3	3
GO:0001890	BP	GO:0001890	placenta development	4/14	144/18723	3.16401856902781e-06	0.000804715389389405	0.000427420052307265	CTSB/FOSL1/JUNB/MAPK3	4
GO:0018108	BP	GO:0018108	peptidyl-tyrosine phosphorylation	5/14	375/18723	5.41427302368079e-06	0.000858936736045691	0.000456219415572313	EPHA2/HBEGF/MAP2K3/MAPK3/SHC1	5
GO:0018212	BP	GO:0018212	peptidyl-tyrosine modification	5/14	378/18723	5.62868110121685e-06	0.000858936736045691	0.000456219415572313	EPHA2/HBEGF/MAP2K3/MAPK3/SHC1	5
GO:0048608	BP	GO:0048608	reproductive structure development	5/14	424/18723	9.83824119033389e-06	0.000970967911857083	0.00051572414439536	CRKL/CTSB/FOSL1/JUNB/MAPK3	5
GO:0007565	BP	GO:0007565	female pregnancy	4/14	193/18723	1.01051386861162e-05	0.000970967911857083	0.00051572414439536	CTSB/FOSL1/JUNB/MAPK3	4
GO:0061458	BP	GO:0061458	reproductive system development	5/14	427/18723	1.01805285646876e-05	0.000970967911857083	0.00051572414439536	CRKL/CTSB/FOSL1/JUNB/MAPK3	5
GO:0060135	BP	GO:0060135	maternal process involved in female pregnancy	3/14	62/18723	1.22636079778926e-05	0.00103968143190356	0.000552220944033762	CTSB/JUNB/MAPK3	3
GO:0044706	BP	GO:0044706	multi-multicellular organism process	4/14	220/18723	1.69293584363264e-05	0.00124374822314324	0.000660609872263432	CTSB/FOSL1/JUNB/MAPK3	4
GO:0043410	BP	GO:0043410	positive regulation of MAPK cascade	5/14	480/18723	1.79308393900074e-05	0.00124374822314324	0.000660609872263432	CRKL/MAP2K3/MAPK3/MYD88/SHC1	5
GO:0051403	BP	GO:0051403	stress-activated MAPK cascade	4/14	239/18723	2.34392859288898e-05	0.00149034793031191	0.000791589919528295	CRKL/MAP2K3/MAPK3/MYD88	4
GO:0031098	BP	GO:0031098	stress-activated protein kinase signaling cascade	4/14	247/18723	2.66687456649051e-05	0.00156525022633251	0.000831373852711618	CRKL/MAP2K3/MAPK3/MYD88	4
GO:0070372	BP	GO:0070372	regulation of ERK1 and ERK2 cascade	4/14	309/18723	6.39131572010159e-05	0.00329212771649448	0.00174859511740412	CRKL/EPHA2/MAPK3/SHC1	4
GO:0060326	BP	GO:0060326	cell chemotaxis	4/14	310/18723	6.4720728371451e-05	0.00329212771649448	0.00174859511740412	CRKL/EPHA2/HBEGF/MAPK3	4
GO:0070371	BP	GO:0070371	ERK1 and ERK2 cascade	4/14	330/18723	8.24938729495176e-05	0.00393392656628012	0.00208948296615554	CRKL/EPHA2/MAPK3/SHC1	4
GO:0007176	BP	GO:0007176	regulation of epidermal growth factor-activated receptor activity	2/14	30/18723	0.000223170298245607	0.00896204934533673	0.00476014209554341	HBEGF/SHC1	2
GO:0060674	BP	GO:0060674	placenta blood vessel development	2/14	30/18723	0.000223170298245607	0.00896204934533673	0.00476014209554341	FOSL1/JUNB	2
GO:0070498	BP	GO:0070498	interleukin-1-mediated signaling pathway	2/14	30/18723	0.000223170298245607	0.00896204934533673	0.00476014209554341	MAPK3/MYD88	2
GO:0051090	BP	GO:0051090	regulation of DNA-binding transcription factor activity	4/14	440/18723	0.000249768190580427	0.0095286564706433	0.00506109228281392	FOSL1/MAPK3/MYD88/TRADD	4
GO:0030574	BP	GO:0030574	collagen catabolic process	2/14	42/18723	0.000439464494523121	0.0155223289527667	0.00824459770547723	CTSB/MMP1	2
GO:0002685	BP	GO:0002685	regulation of leukocyte migration	3/14	210/18723	0.000462160668997319	0.0155223289527667	0.00824459770547723	CRKL/MAPK3/MYD88	3
GO:0009612	BP	GO:0009612	response to mechanical stimulus	3/14	216/18723	0.000501785781785468	0.0155223289527667	0.00824459770547723	FOSL1/MAPK3/MYD88	3
GO:0048538	BP	GO:0048538	thymus development	2/14	45/18723	0.000504660449293091	0.0155223289527667	0.00824459770547723	CRKL/MAPK3	2
GO:0070374	BP	GO:0070374	positive regulation of ERK1 and ERK2 cascade	3/14	217/18723	0.000508595313000219	0.0155223289527667	0.00824459770547723	CRKL/MAPK3/SHC1	3
GO:0000302	BP	GO:0000302	response to reactive oxygen species	3/14	222/18723	0.000543536247275611	0.0159506983335112	0.00847212369235264	FOSL1/MAPK3/MAPK7	3
GO:0033628	BP	GO:0033628	regulation of cell adhesion mediated by integrin	2/14	48/18723	0.000574270664868739	0.0162284636035129	0.00861965715300056	CRKL/EPHA2	2
GO:0051091	BP	GO:0051091	positive regulation of DNA-binding transcription factor activity	3/14	260/18723	0.000860313693840229	0.0234435481571462	0.0124519087266349	FOSL1/MYD88/TRADD	3
GO:0031663	BP	GO:0031663	lipopolysaccharide-mediated signaling pathway	2/14	60/18723	0.000896509424695874	0.0235874721049294	0.0125283531218843	MAPK3/MYD88	2
GO:0044403	BP	GO:0044403	biological process involved in symbiotic interaction	3/14	290/18723	0.00117947726004934	0.0296110405587978	0.0157277376217661	CTSB/EPHA2/MYD88	3
GO:0010632	BP	GO:0010632	regulation of epithelial cell migration	3/14	292/18723	0.00120306979989873	0.0296110405587978	0.0157277376217661	EPHA2/HBEGF/MAP2K3	3
GO:0033627	BP	GO:0033627	cell adhesion mediated by integrin	2/14	72/18723	0.00128800301222981	0.0307108218228546	0.0163118802535684	CRKL/EPHA2	2
GO:0071496	BP	GO:0071496	cellular response to external stimulus	3/14	320/18723	0.00156532395059004	0.033539372183919	0.0178142488663983	FOSL1/MAPK3/MYD88	3
GO:0001570	BP	GO:0001570	vasculogenesis	2/14	80/18723	0.00158693673284961	0.033539372183919	0.0178142488663983	EPHA2/JUNB	2
GO:0008544	BP	GO:0008544	epidermis development	3/14	324/18723	0.00162207549291707	0.033539372183919	0.0178142488663983	EPHA2/MAFG/TRADD	3
GO:0030641	BP	GO:0030641	regulation of cellular pH	2/14	81/18723	0.00162641778611403	0.033539372183919	0.0178142488663983	MAFG/MAPK3	2
GO:0071260	BP	GO:0071260	cellular response to mechanical stimulus	2/14	81/18723	0.00162641778611403	0.033539372183919	0.0178142488663983	MAPK3/MYD88	2
GO:0071214	BP	GO:0071214	cellular response to abiotic stimulus	3/14	331/18723	0.00172448738646815	0.033738048099364	0.017919774461275	MAPK3/MMP1/MYD88	3
GO:0104004	BP	GO:0104004	cellular response to environmental stimulus	3/14	331/18723	0.00172448738646815	0.033738048099364	0.017919774461275	MAPK3/MMP1/MYD88	3
GO:0061097	BP	GO:0061097	regulation of protein tyrosine kinase activity	2/14	90/18723	0.00200272313880633	0.0368753125510471	0.0195861148267271	HBEGF/SHC1	2
GO:0042742	BP	GO:0042742	defense response to bacterium	3/14	350/18723	0.00202275078811624	0.0368753125510471	0.0195861148267271	EPHA2/MYD88/SHC1	3
GO:0006885	BP	GO:0006885	regulation of pH	2/14	91/18723	0.00204685417143312	0.0368753125510471	0.0195861148267271	MAFG/MAPK3	2
GO:0010631	BP	GO:0010631	epithelial cell migration	3/14	357/18723	0.00214027887375015	0.0368753125510471	0.0195861148267271	EPHA2/HBEGF/MAP2K3	3
GO:0030316	BP	GO:0030316	osteoclast differentiation	2/14	94/18723	0.00218201444959967	0.0368753125510471	0.0195861148267271	EPHA2/JUNB	2
GO:0090132	BP	GO:0090132	epithelium migration	3/14	360/18723	0.00219193131448633	0.0368753125510471	0.0195861148267271	EPHA2/HBEGF/MAP2K3	3
GO:0090130	BP	GO:0090130	tissue migration	3/14	365/18723	0.0022797457129518	0.0368753125510471	0.0195861148267271	EPHA2/HBEGF/MAP2K3	3
GO:0001701	BP	GO:0001701	in utero embryonic development	3/14	367/18723	0.00231547961169538	0.0368753125510471	0.0195861148267271	FOSL1/JUNB/MAFG	3
GO:0050900	BP	GO:0050900	leukocyte migration	3/14	369/18723	0.00235156290247075	0.0368753125510471	0.0195861148267271	CRKL/MAPK3/MYD88	3
GO:0032642	BP	GO:0032642	regulation of chemokine production	2/14	98/18723	0.00236866200381484	0.0368753125510471	0.0195861148267271	EPHA2/MYD88	2
GO:0032602	BP	GO:0032602	chemokine production	2/14	99/18723	0.00241646871238841	0.0368753125510471	0.0195861148267271	EPHA2/MYD88	2
GO:0050830	BP	GO:0050830	defense response to Gram-positive bacterium	2/14	101/18723	0.00251345163730065	0.0370755878042601	0.0196924899008624	EPHA2/MYD88	2
GO:0030004	BP	GO:0030004	cellular monovalent inorganic cation homeostasis	2/14	103/18723	0.0026122565081486	0.0370755878042601	0.0196924899008624	MAFG/MAPK3	2
GO:0032963	BP	GO:0032963	collagen metabolic process	2/14	104/18723	0.00266234065119122	0.0370755878042601	0.0196924899008624	CTSB/MMP1	2
GO:0048661	BP	GO:0048661	positive regulation of smooth muscle cell proliferation	2/14	104/18723	0.00266234065119122	0.0370755878042601	0.0196924899008624	HBEGF/MYD88	2
GO:0050727	BP	GO:0050727	regulation of inflammatory response	3/14	386/18723	0.00267255220083133	0.0370755878042601	0.0196924899008624	MAPK7/MYD88/TRADD	3
GO:0007173	BP	GO:0007173	epidermal growth factor receptor signaling pathway	2/14	108/18723	0.00286720776313546	0.0390657057727206	0.0207495298647961	HBEGF/SHC1	2
GO:0001503	BP	GO:0001503	ossification	3/14	408/18723	0.00312676774885467	0.041220942382322	0.0218942716661295	EPHA2/JUNB/MAPK3	3
GO:0071347	BP	GO:0071347	cellular response to interleukin-1	2/14	113/18723	0.00313343991897074	0.041220942382322	0.0218942716661295	MAPK3/MYD88	2
GO:0071675	BP	GO:0071675	regulation of mononuclear cell migration	2/14	115/18723	0.00324307450792177	0.0412410974924051	0.0219049769394716	CRKL/MAPK3	2
GO:0090630	BP	GO:0090630	activation of GTPase activity	2/14	115/18723	0.00324307450792177	0.0412410974924051	0.0219049769394716	CRKL/EPHA2	2
GO:0048568	BP	GO:0048568	embryonic organ development	3/14	427/18723	0.00355537782805637	0.0440901678529569	0.023418244634598	EPHA2/JUNB/MAPK3	3
GO:0038127	BP	GO:0038127	ERBB signaling pathway	2/14	121/18723	0.0035826872960463	0.0440901678529569	0.023418244634598	HBEGF/SHC1	2
GO:0048732	BP	GO:0048732	gland development	3/14	436/18723	0.00377044785017954	0.0456643128521744	0.0242543428958918	CRKL/EPHA2/MAPK3	3
GO:0035270	BP	GO:0035270	endocrine system development	2/14	127/18723	0.0039382629034291	0.0469514780518188	0.0249380134509902	CRKL/MAPK3	2
GO:0006979	BP	GO:0006979	response to oxidative stress	3/14	446/18723	0.00401865551749107	0.0471728332283952	0.0250555850078391	FOSL1/MAPK3/MAPK7	3
GO:0033674	BP	GO:0033674	positive regulation of kinase activity	3/14	467/18723	0.00457210843439553	0.052856344476421	0.028074350035762	EPHA2/HBEGF/MAP2K3	3
GO:0019221	BP	GO:0019221	cytokine-mediated signaling pathway	3/14	472/18723	0.00471041293983874	0.0536424637775666	0.0284918928804072	MAPK3/MYD88/TRADD	3
GO:0001667	BP	GO:0001667	ameboidal-type cell migration	3/14	475/18723	0.00479461514522486	0.0537984022912731	0.0285747187447612	EPHA2/HBEGF/MAP2K3	3
GO:0070555	BP	GO:0070555	response to interleukin-1	2/14	143/18723	0.00496352685012492	0.0548410507147142	0.0291285155896599	MAPK3/MYD88	2
GO:0046718	BP	GO:0046718	viral entry into host cell	2/14	144/18723	0.0050312890563958	0.0548410507147142	0.0291285155896599	CTSB/EPHA2	2
GO:0042542	BP	GO:0042542	response to hydrogen peroxide	2/14	146/18723	0.0051681022487475	0.0553800258665858	0.0294147892096786	FOSL1/MAPK7	2
GO:0097530	BP	GO:0097530	granulocyte migration	2/14	148/18723	0.0053066299111683	0.0553800258665858	0.0294147892096786	MAPK3/MYD88	2
GO:0070665	BP	GO:0070665	positive regulation of leukocyte proliferation	2/14	150/18723	0.00544686736745058	0.0553800258665858	0.0294147892096786	MAPK3/MYD88	2
GO:0043535	BP	GO:0043535	regulation of blood vessel endothelial cell migration	2/14	151/18723	0.00551762580928637	0.0553800258665858	0.0294147892096786	EPHA2/MAP2K3	2
GO:0044409	BP	GO:0044409	entry into host	2/14	151/18723	0.00551762580928637	0.0553800258665858	0.0294147892096786	CTSB/EPHA2	2
GO:0055067	BP	GO:0055067	monovalent inorganic cation homeostasis	2/14	151/18723	0.00551762580928637	0.0553800258665858	0.0294147892096786	MAFG/MAPK3	2
GO:0051092	BP	GO:0051092	positive regulation of NF-kappaB transcription factor activity	2/14	152/18723	0.00558880994983893	0.0553800258665858	0.0294147892096786	MYD88/TRADD	2
GO:0034614	BP	GO:0034614	cellular response to reactive oxygen species	2/14	155/18723	0.0058049107449229	0.0567839345945663	0.0301604674331352	MAPK3/MAPK7	2
GO:0007254	BP	GO:0007254	JNK cascade	2/14	167/18723	0.00670726129289646	0.0603561778973545	0.0320578443684645	CRKL/MYD88	2
GO:0010469	BP	GO:0010469	regulation of signaling receptor activity	2/14	173/18723	0.00718098696745488	0.0603561778973545	0.0320578443684645	HBEGF/SHC1	2
GO:0052126	BP	GO:0052126	movement in host environment	2/14	175/18723	0.00734220572461199	0.0603561778973545	0.0320578443684645	CTSB/EPHA2	2
GO:1905475	BP	GO:1905475	regulation of protein localization to membrane	2/14	175/18723	0.00734220572461199	0.0603561778973545	0.0320578443684645	CRKL/EPHA2	2
GO:0010634	BP	GO:0010634	positive regulation of epithelial cell migration	2/14	176/18723	0.00742343319581851	0.0603561778973545	0.0320578443684645	HBEGF/MAP2K3	2
GO:0043534	BP	GO:0043534	blood vessel endothelial cell migration	2/14	176/18723	0.00742343319581851	0.0603561778973545	0.0320578443684645	EPHA2/MAP2K3	2
GO:0007028	BP	GO:0007028	cytoplasm organization	1/14	10/18723	0.00745410958241	0.0603561778973545	0.0320578443684645	FOSL1	1
GO:0051342	BP	GO:0051342	regulation of cyclic-nucleotide phosphodiesterase activity	1/14	10/18723	0.00745410958241	0.0603561778973545	0.0320578443684645	MAPK7	1
GO:0060439	BP	GO:0060439	trachea morphogenesis	1/14	10/18723	0.00745410958241	0.0603561778973545	0.0320578443684645	MAPK3	1
GO:0048660	BP	GO:0048660	regulation of smooth muscle cell proliferation	2/14	180/18723	0.00775245041320843	0.0603561778973545	0.0320578443684645	HBEGF/MYD88	2
GO:0048659	BP	GO:0048659	smooth muscle cell proliferation	2/14	184/18723	0.00808801210189752	0.0603561778973545	0.0320578443684645	HBEGF/MYD88	2
GO:0007369	BP	GO:0007369	gastrulation	2/14	185/18723	0.00817292084788747	0.0603561778973545	0.0320578443684645	EPHA2/MAPK7	2
GO:0051896	BP	GO:0051896	regulation of protein kinase B signaling	2/14	185/18723	0.00817292084788747	0.0603561778973545	0.0320578443684645	EPHA2/HBEGF	2
GO:0034115	BP	GO:0034115	negative regulation of heterotypic cell-cell adhesion	1/14	11/18723	0.00819667584467898	0.0603561778973545	0.0320578443684645	MAPK7	1
GO:0051798	BP	GO:0051798	positive regulation of hair follicle development	1/14	11/18723	0.00819667584467898	0.0603561778973545	0.0320578443684645	TRADD	1
GO:0070587	BP	GO:0070587	regulation of cell-cell adhesion involved in gastrulation	1/14	11/18723	0.00819667584467898	0.0603561778973545	0.0320578443684645	MAPK7	1
GO:0070944	BP	GO:0070944	neutrophil-mediated killing of bacterium	1/14	11/18723	0.00819667584467898	0.0603561778973545	0.0320578443684645	MYD88	1
GO:0071340	BP	GO:0071340	skeletal muscle acetylcholine-gated channel clustering	1/14	11/18723	0.00819667584467898	0.0603561778973545	0.0320578443684645	CRKL	1
GO:0071492	BP	GO:0071492	cellular response to UV-A	1/14	11/18723	0.00819667584467898	0.0603561778973545	0.0320578443684645	MMP1	1
GO:0098792	BP	GO:0098792	xenophagy	1/14	11/18723	0.00819667584467898	0.0603561778973545	0.0320578443684645	MAPK3	1
GO:1900227	BP	GO:1900227	positive regulation of NLRP3 inflammasome complex assembly	1/14	11/18723	0.00819667584467898	0.0603561778973545	0.0320578443684645	MYD88	1
GO:0043123	BP	GO:0043123	positive regulation of I-kappaB kinase/NF-kappaB signaling	2/14	186/18723	0.00825823579269495	0.0603561778973545	0.0320578443684645	MYD88/TRADD	2
GO:0032872	BP	GO:0032872	regulation of stress-activated MAPK cascade	2/14	192/18723	0.00877862406321344	0.0603561778973545	0.0320578443684645	MAPK3/MYD88	2
GO:0033127	BP	GO:0033127	regulation of histone phosphorylation	1/14	12/18723	0.00893872621546665	0.0603561778973545	0.0320578443684645	MAPK3	1
GO:0051549	BP	GO:0051549	positive regulation of keratinocyte migration	1/14	12/18723	0.00893872621546665	0.0603561778973545	0.0320578443684645	HBEGF	1
GO:0061307	BP	GO:0061307	cardiac neural crest cell differentiation involved in heart development	1/14	12/18723	0.00893872621546665	0.0603561778973545	0.0320578443684645	MAPK3	1
GO:0061308	BP	GO:0061308	cardiac neural crest cell development involved in heart development	1/14	12/18723	0.00893872621546665	0.0603561778973545	0.0320578443684645	MAPK3	1
GO:0061517	BP	GO:0061517	macrophage proliferation	1/14	12/18723	0.00893872621546665	0.0603561778973545	0.0320578443684645	MAPK3	1
GO:0070586	BP	GO:0070586	cell-cell adhesion involved in gastrulation	1/14	12/18723	0.00893872621546665	0.0603561778973545	0.0320578443684645	MAPK7	1
GO:0070943	BP	GO:0070943	neutrophil-mediated killing of symbiont cell	1/14	12/18723	0.00893872621546665	0.0603561778973545	0.0320578443684645	MYD88	1
GO:0072584	BP	GO:0072584	caveolin-mediated endocytosis	1/14	12/18723	0.00893872621546665	0.0603561778973545	0.0320578443684645	MAPK3	1
GO:0072683	BP	GO:0072683	T cell extravasation	1/14	12/18723	0.00893872621546665	0.0603561778973545	0.0320578443684645	CRKL	1
GO:0090557	BP	GO:0090557	establishment of endothelial intestinal barrier	1/14	12/18723	0.00893872621546665	0.0603561778973545	0.0320578443684645	MYD88	1
GO:0140052	BP	GO:0140052	cellular response to oxidised low-density lipoprotein particle stimulus	1/14	12/18723	0.00893872621546665	0.0603561778973545	0.0320578443684645	MYD88	1
GO:1903909	BP	GO:1903909	regulation of receptor clustering	1/14	12/18723	0.00893872621546665	0.0603561778973545	0.0320578443684645	CRKL	1
GO:0070302	BP	GO:0070302	regulation of stress-activated protein kinase signaling cascade	2/14	195/18723	0.00904425627718758	0.0605330485920537	0.032151788243003	MAPK3/MYD88	2
GO:0071674	BP	GO:0071674	mononuclear cell migration	2/14	196/18723	0.00913360224984741	0.0605994653620311	0.032187065136762	CRKL/MAPK3	2
GO:0071248	BP	GO:0071248	cellular response to metal ion	2/14	197/18723	0.00922334824052885	0.0606673681683061	0.0322231313303413	JUNB/MAPK3	2
GO:0009913	BP	GO:0009913	epidermal cell differentiation	2/14	202/18723	0.00967805892332088	0.0610416459715383	0.0324219268801024	EPHA2/MAFG	2
GO:0032494	BP	GO:0032494	response to peptidoglycan	1/14	13/18723	0.00968026102563058	0.0610416459715383	0.0324219268801024	MYD88	1
GO:0035331	BP	GO:0035331	negative regulation of hippo signaling	1/14	13/18723	0.00968026102563058	0.0610416459715383	0.0324219268801024	MAP2K3	1
GO:0045741	BP	GO:0045741	positive regulation of epidermal growth factor-activated receptor activity	1/14	13/18723	0.00968026102563058	0.0610416459715383	0.0324219268801024	HBEGF	1
GO:1903977	BP	GO:1903977	positive regulation of glial cell migration	1/14	13/18723	0.00968026102563058	0.0610416459715383	0.0324219268801024	CRKL	1
GO:0051701	BP	GO:0051701	biological process involved in interaction with host	2/14	203/18723	0.00977019330469727	0.0611037499301968	0.0324549130483904	CTSB/EPHA2	2
GO:0002573	BP	GO:0002573	myeloid leukocyte differentiation	2/14	208/18723	0.01023679586835	0.0616390473042866	0.0327392332374289	EPHA2/JUNB	2
GO:0071222	BP	GO:0071222	cellular response to lipopolysaccharide	2/14	209/18723	0.0103312986327013	0.0616390473042866	0.0327392332374289	MAPK3/MYD88	2
GO:0034616	BP	GO:0034616	response to laminar fluid shear stress	1/14	14/18723	0.0104212806058361	0.0616390473042866	0.0327392332374289	MAPK7	1
GO:0051547	BP	GO:0051547	regulation of keratinocyte migration	1/14	14/18723	0.0104212806058361	0.0616390473042866	0.0327392332374289	HBEGF	1
GO:0070141	BP	GO:0070141	response to UV-A	1/14	14/18723	0.0104212806058361	0.0616390473042866	0.0327392332374289	MMP1	1
GO:0070307	BP	GO:0070307	lens fiber cell development	1/14	14/18723	0.0104212806058361	0.0616390473042866	0.0327392332374289	EPHA2	1
GO:0070942	BP	GO:0070942	neutrophil mediated cytotoxicity	1/14	14/18723	0.0104212806058361	0.0616390473042866	0.0327392332374289	MYD88	1
GO:0043491	BP	GO:0043491	protein kinase B signaling	2/14	211/18723	0.0105214819881562	0.0617530058227937	0.0327997616634829	EPHA2/HBEGF	2
GO:0048308	BP	GO:0048308	organelle inheritance	1/14	15/18723	0.0111617852865522	0.0625584915228229	0.0332275908619533	MAPK3	1
GO:0048313	BP	GO:0048313	Golgi inheritance	1/14	15/18723	0.0111617852865522	0.0625584915228229	0.0332275908619533	MAPK3	1
GO:0070885	BP	GO:0070885	negative regulation of calcineurin-NFAT signaling cascade	1/14	15/18723	0.0111617852865522	0.0625584915228229	0.0332275908619533	MAPK7	1
GO:0098760	BP	GO:0098760	response to interleukin-7	1/14	15/18723	0.0111617852865522	0.0625584915228229	0.0332275908619533	CRKL	1
GO:0098761	BP	GO:0098761	cellular response to interleukin-7	1/14	15/18723	0.0111617852865522	0.0625584915228229	0.0332275908619533	CRKL	1
GO:0106057	BP	GO:0106057	negative regulation of calcineurin-mediated signaling	1/14	15/18723	0.0111617852865522	0.0625584915228229	0.0332275908619533	MAPK7	1
GO:0097191	BP	GO:0097191	extrinsic apoptotic signaling pathway	2/14	219/18723	0.0112978389403359	0.0625584915228229	0.0332275908619533	MAPK7/TRADD	2
GO:0002064	BP	GO:0002064	epithelial cell development	2/14	220/18723	0.0113966321384959	0.0625584915228229	0.0332275908619533	EPHA2/MYD88	2
GO:0097529	BP	GO:0097529	myeloid leukocyte migration	2/14	220/18723	0.0113966321384959	0.0625584915228229	0.0332275908619533	MAPK3/MYD88	2
GO:0071219	BP	GO:0071219	cellular response to molecule of bacterial origin	2/14	221/18723	0.0114958120829006	0.0626521758518085	0.0332773507662913	MAPK3/MYD88	2
GO:0036342	BP	GO:0036342	post-anal tail morphogenesis	1/14	16/18723	0.0119017753980545	0.0638759915187691	0.033927373573465	EPHA2	1
GO:0071241	BP	GO:0071241	cellular response to inorganic substance	2/14	226/18723	0.0119974938820004	0.0638759915187691	0.033927373573465	JUNB/MAPK3	2
GO:0001649	BP	GO:0001649	osteoblast differentiation	2/14	229/18723	0.0123031090053589	0.0638759915187691	0.033927373573465	EPHA2/JUNB	2
GO:0071356	BP	GO:0071356	cellular response to tumor necrosis factor	2/14	229/18723	0.0123031090053589	0.0638759915187691	0.033927373573465	MAPK3/TRADD	2
GO:0010594	BP	GO:0010594	regulation of endothelial cell migration	2/14	232/18723	0.0126121607281196	0.0638759915187691	0.033927373573465	EPHA2/MAP2K3	2
GO:0001829	BP	GO:0001829	trophectodermal cell differentiation	1/14	17/18723	0.0126412512704248	0.0638759915187691	0.033927373573465	JUNB	1
GO:0030903	BP	GO:0030903	notochord development	1/14	17/18723	0.0126412512704248	0.0638759915187691	0.033927373573465	EPHA2	1
GO:0051797	BP	GO:0051797	regulation of hair follicle development	1/14	17/18723	0.0126412512704248	0.0638759915187691	0.033927373573465	TRADD	1
GO:0097067	BP	GO:0097067	cellular response to thyroid hormone stimulus	1/14	17/18723	0.0126412512704248	0.0638759915187691	0.033927373573465	CTSB	1
GO:1903358	BP	GO:1903358	regulation of Golgi organization	1/14	17/18723	0.0126412512704248	0.0638759915187691	0.033927373573465	MAPK3	1
GO:1904355	BP	GO:1904355	positive regulation of telomere capping	1/14	17/18723	0.0126412512704248	0.0638759915187691	0.033927373573465	MAPK3	1
GO:0031334	BP	GO:0031334	positive regulation of protein-containing complex assembly	2/14	237/18723	0.0131348441140977	0.0641028805684772	0.0340478844158981	MMP1/MYD88	2
GO:0001946	BP	GO:0001946	lymphangiogenesis	1/14	18/18723	0.0133802132335493	0.0641028805684772	0.0340478844158981	EPHA2	1
GO:0002283	BP	GO:0002283	neutrophil activation involved in immune response	1/14	18/18723	0.0133802132335493	0.0641028805684772	0.0340478844158981	MYD88	1
GO:0060438	BP	GO:0060438	trachea development	1/14	18/18723	0.0133802132335493	0.0641028805684772	0.0340478844158981	MAPK3	1
GO:0060716	BP	GO:0060716	labyrinthine layer blood vessel development	1/14	18/18723	0.0133802132335493	0.0641028805684772	0.0340478844158981	JUNB	1
GO:1900225	BP	GO:1900225	regulation of NLRP3 inflammasome complex assembly	1/14	18/18723	0.0133802132335493	0.0641028805684772	0.0340478844158981	MYD88	1
GO:2000641	BP	GO:2000641	regulation of early endosome to late endosome transport	1/14	18/18723	0.0133802132335493	0.0641028805684772	0.0340478844158981	MAPK3	1
GO:0060047	BP	GO:0060047	heart contraction	2/14	241/18723	0.0135597894359402	0.0641028805684772	0.0340478844158981	HBEGF/MAP2K3	2
GO:0070663	BP	GO:0070663	regulation of leukocyte proliferation	2/14	245/18723	0.0139907406954408	0.0641028805684772	0.0340478844158981	MAPK3/MYD88	2
GO:0031668	BP	GO:0031668	cellular response to extracellular stimulus	2/14	246/18723	0.0140994129190036	0.0641028805684772	0.0340478844158981	FOSL1/MAPK3	2
GO:0071216	BP	GO:0071216	cellular response to biotic stimulus	2/14	246/18723	0.0140994129190036	0.0641028805684772	0.0340478844158981	MAPK3/MYD88	2
GO:0010759	BP	GO:0010759	positive regulation of macrophage chemotaxis	1/14	19/18723	0.0141186616171223	0.0641028805684772	0.0340478844158981	MAPK3	1
GO:0035313	BP	GO:0035313	wound healing, spreading of epidermal cells	1/14	19/18723	0.0141186616171223	0.0641028805684772	0.0340478844158981	HBEGF	1
GO:0044546	BP	GO:0044546	NLRP3 inflammasome complex assembly	1/14	19/18723	0.0141186616171223	0.0641028805684772	0.0340478844158981	MYD88	1
GO:0051546	BP	GO:0051546	keratinocyte migration	1/14	19/18723	0.0141186616171223	0.0641028805684772	0.0340478844158981	HBEGF	1
GO:1903975	BP	GO:1903975	regulation of glial cell migration	1/14	19/18723	0.0141186616171223	0.0641028805684772	0.0340478844158981	CRKL	1
GO:0033002	BP	GO:0033002	muscle cell proliferation	2/14	248/18723	0.0143178749149071	0.0641028805684772	0.0340478844158981	HBEGF/MYD88	2
GO:0043122	BP	GO:0043122	regulation of I-kappaB kinase/NF-kappaB signaling	2/14	249/18723	0.0144276636201737	0.0641028805684772	0.0340478844158981	MYD88/TRADD	2
GO:0071560	BP	GO:0071560	cellular response to transforming growth factor beta stimulus	2/14	250/18723	0.0145378234197528	0.0641028805684772	0.0340478844158981	CRKL/MAPK7	2
GO:0003015	BP	GO:0003015	heart process	2/14	251/18723	0.014648353781335	0.0641028805684772	0.0340478844158981	HBEGF/MAP2K3	2
GO:0006590	BP	GO:0006590	thyroid hormone generation	1/14	20/18723	0.0148565967506425	0.0641028805684772	0.0340478844158981	CTSB	1
GO:0072567	BP	GO:0072567	chemokine (C-X-C motif) ligand 2 production	1/14	20/18723	0.0148565967506425	0.0641028805684772	0.0340478844158981	MYD88	1
GO:0140632	BP	GO:0140632	inflammasome complex assembly	1/14	20/18723	0.0148565967506425	0.0641028805684772	0.0340478844158981	MYD88	1
GO:1902176	BP	GO:1902176	negative regulation of oxidative stress-induced intrinsic apoptotic signaling pathway	1/14	20/18723	0.0148565967506425	0.0641028805684772	0.0340478844158981	MAPK7	1
GO:2000341	BP	GO:2000341	regulation of chemokine (C-X-C motif) ligand 2 production	1/14	20/18723	0.0148565967506425	0.0641028805684772	0.0340478844158981	MYD88	1
GO:0034612	BP	GO:0034612	response to tumor necrosis factor	2/14	253/18723	0.0148705240637227	0.0641028805684772	0.0340478844158981	MAPK3/TRADD	2
GO:0043547	BP	GO:0043547	positive regulation of GTPase activity	2/14	255/18723	0.0150941702186633	0.0644588564309713	0.0342369589927902	CRKL/EPHA2	2
GO:0071559	BP	GO:0071559	response to transforming growth factor beta	2/14	256/18723	0.0152065454227717	0.0644588564309713	0.0342369589927902	CRKL/MAPK7	2
GO:0090596	BP	GO:0090596	sensory organ morphogenesis	2/14	256/18723	0.0152065454227717	0.0644588564309713	0.0342369589927902	EPHA2/MAPK3	2
GO:0035330	BP	GO:0035330	regulation of hippo signaling	1/14	21/18723	0.0155940189634152	0.0646643286363357	0.0343460943988263	MAP2K3	1
GO:0038083	BP	GO:0038083	peptidyl-tyrosine autophosphorylation	1/14	21/18723	0.0155940189634152	0.0646643286363357	0.0343460943988263	MAPK3	1
GO:0050849	BP	GO:0050849	negative regulation of calcium-mediated signaling	1/14	21/18723	0.0155940189634152	0.0646643286363357	0.0343460943988263	MAPK7	1
GO:0071498	BP	GO:0071498	cellular response to fluid shear stress	1/14	21/18723	0.0155940189634152	0.0646643286363357	0.0343460943988263	MAPK7	1
GO:0043588	BP	GO:0043588	skin development	2/14	263/18723	0.0160034288642785	0.0652382120943133	0.0346509093692635	EPHA2/TRADD	2
GO:0050730	BP	GO:0050730	regulation of peptidyl-tyrosine phosphorylation	2/14	264/18723	0.0161187283143953	0.0652382120943133	0.0346509093692635	HBEGF/SHC1	2
GO:0002089	BP	GO:0002089	lens morphogenesis in camera-type eye	1/14	22/18723	0.0163309285845529	0.0652382120943133	0.0346509093692635	EPHA2	1
GO:0031281	BP	GO:0031281	positive regulation of cyclase activity	1/14	22/18723	0.0163309285845529	0.0652382120943133	0.0346509093692635	MAPK3	1
GO:0046058	BP	GO:0046058	cAMP metabolic process	1/14	22/18723	0.0163309285845529	0.0652382120943133	0.0346509093692635	EPHA2	1
GO:0051412	BP	GO:0051412	response to corticosterone	1/14	22/18723	0.0163309285845529	0.0652382120943133	0.0346509093692635	FOSL1	1
GO:0060444	BP	GO:0060444	branching involved in mammary gland duct morphogenesis	1/14	22/18723	0.0163309285845529	0.0652382120943133	0.0346509093692635	EPHA2	1
GO:0032740	BP	GO:0032740	positive regulation of interleukin-17 production	1/14	23/18723	0.0170673259429731	0.0671256169818994	0.0356533938580827	MYD88	1
GO:0036303	BP	GO:0036303	lymph vessel morphogenesis	1/14	23/18723	0.0170673259429731	0.0671256169818994	0.0356533938580827	EPHA2	1
GO:2000810	BP	GO:2000810	regulation of bicellular tight junction assembly	1/14	23/18723	0.0170673259429731	0.0671256169818994	0.0356533938580827	EPHA2	1
GO:0031349	BP	GO:0031349	positive regulation of defense response	2/14	278/18723	0.0177708143115399	0.0679165138617411	0.0360734742867771	MAPK3/TRADD	2
GO:0001783	BP	GO:0001783	B cell apoptotic process	1/14	24/18723	0.0178032113674009	0.0679165138617411	0.0360734742867771	CRKL	1
GO:0002755	BP	GO:0002755	MyD88-dependent toll-like receptor signaling pathway	1/14	24/18723	0.0178032113674009	0.0679165138617411	0.0360734742867771	MYD88	1
GO:0030878	BP	GO:0030878	thyroid gland development	1/14	24/18723	0.0178032113674009	0.0679165138617411	0.0360734742867771	MAPK3	1
GO:0036003	BP	GO:0036003	positive regulation of transcription from RNA polymerase II promoter in response to stress	1/14	24/18723	0.0178032113674009	0.0679165138617411	0.0360734742867771	MAPK7	1
GO:0070935	BP	GO:0070935	3'-UTR-mediated mRNA stabilization	1/14	24/18723	0.0178032113674009	0.0679165138617411	0.0360734742867771	MYD88	1
GO:0043542	BP	GO:0043542	endothelial cell migration	2/14	279/18723	0.0178915062728833	0.0679165138617411	0.0360734742867771	EPHA2/MAP2K3	2
GO:0007249	BP	GO:0007249	I-kappaB kinase/NF-kappaB signaling	2/14	281/18723	0.0181339556885512	0.0683983284494187	0.0363293873946695	MYD88/TRADD	2
GO:0042832	BP	GO:0042832	defense response to protozoan	1/14	25/18723	0.0185385851863673	0.0683983284494187	0.0363293873946695	MYD88	1
GO:0048562	BP	GO:0048562	embryonic organ morphogenesis	2/14	285/18723	0.0186231020115343	0.0683983284494187	0.0363293873946695	EPHA2/MAPK3	2
GO:0034599	BP	GO:0034599	cellular response to oxidative stress	2/14	288/18723	0.0189936620563704	0.0683983284494187	0.0363293873946695	MAPK3/MAPK7	2
GO:0097193	BP	GO:0097193	intrinsic apoptotic signaling pathway	2/14	288/18723	0.0189936620563704	0.0683983284494187	0.0363293873946695	EPHA2/MAPK7	2
GO:0001562	BP	GO:0001562	response to protozoan	1/14	26/18723	0.019273447728211	0.0683983284494187	0.0363293873946695	MYD88	1
GO:0032682	BP	GO:0032682	negative regulation of chemokine production	1/14	26/18723	0.019273447728211	0.0683983284494187	0.0363293873946695	EPHA2	1
GO:0033598	BP	GO:0033598	mammary gland epithelial cell proliferation	1/14	26/18723	0.019273447728211	0.0683983284494187	0.0363293873946695	EPHA2	1
GO:0034114	BP	GO:0034114	regulation of heterotypic cell-cell adhesion	1/14	26/18723	0.019273447728211	0.0683983284494187	0.0363293873946695	MAPK7	1
GO:0042634	BP	GO:0042634	regulation of hair cycle	1/14	26/18723	0.019273447728211	0.0683983284494187	0.0363293873946695	TRADD	1
GO:0097066	BP	GO:0097066	response to thyroid hormone	1/14	26/18723	0.019273447728211	0.0683983284494187	0.0363293873946695	CTSB	1
GO:1900017	BP	GO:1900017	positive regulation of cytokine production involved in inflammatory response	1/14	26/18723	0.019273447728211	0.0683983284494187	0.0363293873946695	MYD88	1
GO:1904353	BP	GO:1904353	regulation of telomere capping	1/14	26/18723	0.019273447728211	0.0683983284494187	0.0363293873946695	MAPK3	1
GO:1905523	BP	GO:1905523	positive regulation of macrophage migration	1/14	26/18723	0.019273447728211	0.0683983284494187	0.0363293873946695	MAPK3	1
GO:0010561	BP	GO:0010561	negative regulation of glycoprotein biosynthetic process	1/14	27/18723	0.0200077993210761	0.0700272976237664	0.0371946052081811	HBEGF	1
GO:0010758	BP	GO:0010758	regulation of macrophage chemotaxis	1/14	27/18723	0.0200077993210761	0.0700272976237664	0.0371946052081811	MAPK3	1
GO:0042403	BP	GO:0042403	thyroid hormone metabolic process	1/14	27/18723	0.0200077993210761	0.0700272976237664	0.0371946052081811	CTSB	1
GO:0042063	BP	GO:0042063	gliogenesis	2/14	301/18723	0.0206357169581245	0.0716102784773515	0.0380353965838178	CRKL/MAPK3	2
GO:0001945	BP	GO:0001945	lymph vessel development	1/14	28/18723	0.0207416402929157	0.0716102784773515	0.0380353965838178	EPHA2	1
GO:1903649	BP	GO:1903649	regulation of cytoplasmic transport	1/14	28/18723	0.0207416402929157	0.0716102784773515	0.0380353965838178	MAPK3	1
GO:0035066	BP	GO:0035066	positive regulation of histone acetylation	1/14	29/18723	0.0214749709714872	0.0725017825276316	0.0385089139451447	MAPK3	1
GO:0051873	BP	GO:0051873	killing by host of symbiont cells	1/14	29/18723	0.0214749709714872	0.0725017825276316	0.0385089139451447	MYD88	1
GO:0051883	BP	GO:0051883	killing of cells in other organism involved in symbiotic interaction	1/14	29/18723	0.0214749709714872	0.0725017825276316	0.0385089139451447	MYD88	1
GO:0095500	BP	GO:0095500	acetylcholine receptor signaling pathway	1/14	29/18723	0.0214749709714872	0.0725017825276316	0.0385089139451447	CRKL	1
GO:1902175	BP	GO:1902175	regulation of oxidative stress-induced intrinsic apoptotic signaling pathway	1/14	29/18723	0.0214749709714872	0.0725017825276316	0.0385089139451447	MAPK7	1
GO:0060603	BP	GO:0060603	mammary gland duct morphogenesis	1/14	30/18723	0.0222077916843578	0.0743181800665133	0.0394736832801374	EPHA2	1
GO:1903019	BP	GO:1903019	negative regulation of glycoprotein metabolic process	1/14	30/18723	0.0222077916843578	0.0743181800665133	0.0394736832801374	HBEGF	1
GO:0018105	BP	GO:0018105	peptidyl-serine phosphorylation	2/14	315/18723	0.022469079860897	0.0744821208725137	0.039560759517028	MAPK3/MAPK7	2
GO:0019058	BP	GO:0019058	viral life cycle	2/14	317/18723	0.0227364129747282	0.0744821208725137	0.039560759517028	CTSB/EPHA2	2
GO:0070661	BP	GO:0070661	leukocyte proliferation	2/14	318/18723	0.0228705837766993	0.0744821208725137	0.039560759517028	MAPK3/MYD88	2
GO:0048384	BP	GO:0048384	retinoic acid receptor signaling pathway	1/14	31/18723	0.0229401027589	0.0744821208725137	0.039560759517028	CRKL	1
GO:1905144	BP	GO:1905144	response to acetylcholine	1/14	31/18723	0.0229401027589	0.0744821208725137	0.039560759517028	CRKL	1
GO:1905145	BP	GO:1905145	cellular response to acetylcholine	1/14	31/18723	0.0229401027589	0.0744821208725137	0.039560759517028	CRKL	1
GO:2000144	BP	GO:2000144	positive regulation of DNA-templated transcription, initiation	1/14	31/18723	0.0229401027589	0.0744821208725137	0.039560759517028	FOSL1	1
GO:0033687	BP	GO:0033687	osteoblast proliferation	1/14	32/18723	0.023671904522295	0.0765324709767417	0.0406497914410507	JUNB	1
GO:1901099	BP	GO:1901099	negative regulation of signal transduction in absence of ligand	1/14	33/18723	0.0244031973015301	0.0776405984860544	0.0412383671340704	MAPK7	1
GO:2001240	BP	GO:2001240	negative regulation of extrinsic apoptotic signaling pathway in absence of ligand	1/14	33/18723	0.0244031973015301	0.0776405984860544	0.0412383671340704	MAPK7	1
GO:0002446	BP	GO:0002446	neutrophil mediated immunity	1/14	34/18723	0.0251339814234016	0.0776405984860544	0.0412383671340704	MYD88	1
GO:0032212	BP	GO:0032212	positive regulation of telomere maintenance via telomerase	1/14	34/18723	0.0251339814234016	0.0776405984860544	0.0412383671340704	MAPK3	1
GO:0044319	BP	GO:0044319	wound healing, spreading of cells	1/14	34/18723	0.0251339814234016	0.0776405984860544	0.0412383671340704	HBEGF	1
GO:0051973	BP	GO:0051973	positive regulation of telomerase activity	1/14	34/18723	0.0251339814234016	0.0776405984860544	0.0412383671340704	MAPK3	1
GO:0055094	BP	GO:0055094	response to lipoprotein particle	1/14	34/18723	0.0251339814234016	0.0776405984860544	0.0412383671340704	MYD88	1
GO:0070884	BP	GO:0070884	regulation of calcineurin-NFAT signaling cascade	1/14	34/18723	0.0251339814234016	0.0776405984860544	0.0412383671340704	MAPK7	1
GO:0090505	BP	GO:0090505	epiboly involved in wound healing	1/14	34/18723	0.0251339814234016	0.0776405984860544	0.0412383671340704	HBEGF	1
GO:2000352	BP	GO:2000352	negative regulation of endothelial cell apoptotic process	1/14	34/18723	0.0251339814234016	0.0776405984860544	0.0412383671340704	MAPK7	1
GO:2000758	BP	GO:2000758	positive regulation of peptidyl-lysine acetylation	1/14	34/18723	0.0251339814234016	0.0776405984860544	0.0412383671340704	MAPK3	1
GO:0062197	BP	GO:0062197	cellular response to chemical stress	2/14	337/18723	0.0254830064660157	0.0780016927062168	0.0414301602978457	MAPK3/MAPK7	2
GO:0018209	BP	GO:0018209	peptidyl-serine modification	2/14	338/18723	0.0256237928675135	0.0780016927062168	0.0414301602978457	MAPK3/MAPK7	2
GO:0007568	BP	GO:0007568	aging	2/14	339/18723	0.0257649048680067	0.0780016927062168	0.0414301602978457	MAP2K3/MAPK3	2
GO:0034405	BP	GO:0034405	response to fluid shear stress	1/14	35/18723	0.0258642572145122	0.0780016927062168	0.0414301602978457	MAPK7	1
GO:0090504	BP	GO:0090504	epiboly	1/14	35/18723	0.0258642572145122	0.0780016927062168	0.0414301602978457	HBEGF	1
GO:0106056	BP	GO:0106056	regulation of calcineurin-mediated signaling	1/14	35/18723	0.0258642572145122	0.0780016927062168	0.0414301602978457	MAPK7	1
GO:0045765	BP	GO:0045765	regulation of angiogenesis	2/14	342/18723	0.0261901895653115	0.0780432349075844	0.0414522252044147	EPHA2/MAPK7	2
GO:0032496	BP	GO:0032496	response to lipopolysaccharide	2/14	343/18723	0.0263325990659344	0.0780432349075844	0.0414522252044147	MAPK3/MYD88	2
GO:0042119	BP	GO:0042119	neutrophil activation	1/14	36/18723	0.0265940250012738	0.0780432349075844	0.0414522252044147	MYD88	1
GO:0045742	BP	GO:0045742	positive regulation of epidermal growth factor receptor signaling pathway	1/14	36/18723	0.0265940250012738	0.0780432349075844	0.0414522252044147	HBEGF	1
GO:0051385	BP	GO:0051385	response to mineralocorticoid	1/14	36/18723	0.0265940250012738	0.0780432349075844	0.0414522252044147	FOSL1	1
GO:0070306	BP	GO:0070306	lens fiber cell differentiation	1/14	36/18723	0.0265940250012738	0.0780432349075844	0.0414522252044147	EPHA2	1
GO:0071402	BP	GO:0071402	cellular response to lipoprotein particle stimulus	1/14	36/18723	0.0265940250012738	0.0780432349075844	0.0414522252044147	MYD88	1
GO:0043087	BP	GO:0043087	regulation of GTPase activity	2/14	348/18723	0.0270494841213397	0.0787738793304663	0.041840302879533	CRKL/EPHA2	2
GO:1901342	BP	GO:1901342	regulation of vasculature development	2/14	348/18723	0.0270494841213397	0.0787738793304663	0.041840302879533	EPHA2/MAPK7	2
GO:0032570	BP	GO:0032570	response to progesterone	1/14	37/18723	0.0273232851099047	0.0789684338593078	0.0419436394230993	FOSL1	1
GO:1904358	BP	GO:1904358	positive regulation of telomere maintenance via telomere lengthening	1/14	37/18723	0.0273232851099047	0.0789684338593078	0.0419436394230993	MAPK3	1
GO:0001825	BP	GO:0001825	blastocyst formation	1/14	38/18723	0.0280520378664315	0.0798645704928628	0.042419617354973	JUNB	1
GO:0048246	BP	GO:0048246	macrophage chemotaxis	1/14	38/18723	0.0280520378664315	0.0798645704928628	0.042419617354973	MAPK3	1
GO:0098926	BP	GO:0098926	postsynaptic signal transduction	1/14	38/18723	0.0280520378664315	0.0798645704928628	0.042419617354973	CRKL	1
GO:1901186	BP	GO:1901186	positive regulation of ERBB signaling pathway	1/14	38/18723	0.0280520378664315	0.0798645704928628	0.042419617354973	HBEGF	1
GO:0001941	BP	GO:0001941	postsynaptic membrane organization	1/14	39/18723	0.0287802835966896	0.0810308353663253	0.0430390723819208	CRKL	1
GO:0016233	BP	GO:0016233	telomere capping	1/14	39/18723	0.0287802835966896	0.0810308353663253	0.0430390723819208	MAPK3	1
GO:0016572	BP	GO:0016572	histone phosphorylation	1/14	39/18723	0.0287802835966896	0.0810308353663253	0.0430390723819208	MAPK3	1
GO:0002237	BP	GO:0002237	response to molecule of bacterial origin	2/14	363/18723	0.0292480053074173	0.0812802211692537	0.0431715322482757	MAPK3/MYD88	2
GO:0009187	BP	GO:0009187	cyclic nucleotide metabolic process	1/14	40/18723	0.0295080226263215	0.0812802211692537	0.0431715322482757	EPHA2	1
GO:0035329	BP	GO:0035329	hippo signaling	1/14	40/18723	0.0295080226263215	0.0812802211692537	0.0431715322482757	MAP2K3	1
GO:0045022	BP	GO:0045022	early endosome to late endosome transport	1/14	40/18723	0.0295080226263215	0.0812802211692537	0.0431715322482757	MAPK3	1
GO:0071276	BP	GO:0071276	cellular response to cadmium ion	1/14	40/18723	0.0295080226263215	0.0812802211692537	0.0431715322482757	MAPK3	1
GO:2000142	BP	GO:2000142	regulation of DNA-templated transcription, initiation	1/14	40/18723	0.0295080226263215	0.0812802211692537	0.0431715322482757	FOSL1	1
GO:0009615	BP	GO:0009615	response to virus	2/14	367/18723	0.0298462570327057	0.0819161658847283	0.0435093107065191	FOSL1/MYD88	2
GO:1900026	BP	GO:1900026	positive regulation of substrate adhesion-dependent cell spreading	1/14	41/18723	0.0302352552807788	0.0820978639830398	0.0436058186293307	CRKL	1
GO:1902622	BP	GO:1902622	regulation of neutrophil migration	1/14	41/18723	0.0302352552807788	0.0820978639830398	0.0436058186293307	MYD88	1
GO:1905521	BP	GO:1905521	regulation of macrophage migration	1/14	41/18723	0.0302352552807788	0.0820978639830398	0.0436058186293307	MAPK3	1
GO:0010038	BP	GO:0010038	response to metal ion	2/14	373/18723	0.030752972297607	0.0828912006263184	0.04402719492465	JUNB/MAPK3	2
GO:0010591	BP	GO:0010591	regulation of lamellipodium assembly	1/14	42/18723	0.0309619818853221	0.0828912006263184	0.04402719492465	EPHA2	1
GO:1902895	BP	GO:1902895	positive regulation of pri-miRNA transcription by RNA polymerase II	1/14	42/18723	0.0309619818853221	0.0828912006263184	0.04402719492465	FOSL1	1
GO:2000404	BP	GO:2000404	regulation of T cell migration	1/14	42/18723	0.0309619818853221	0.0828912006263184	0.04402719492465	CRKL	1
GO:0033173	BP	GO:0033173	calcineurin-NFAT signaling cascade	1/14	43/18723	0.0316882027650184	0.0833727541714104	0.0442829693812417	MAPK7	1
GO:0036230	BP	GO:0036230	granulocyte activation	1/14	43/18723	0.0316882027650184	0.0833727541714104	0.0442829693812417	MYD88	1
GO:0060443	BP	GO:0060443	mammary gland morphogenesis	1/14	43/18723	0.0316882027650184	0.0833727541714104	0.0442829693812417	EPHA2	1
GO:0098927	BP	GO:0098927	vesicle-mediated transport between endosomal compartments	1/14	43/18723	0.0316882027650184	0.0833727541714104	0.0442829693812417	MAPK3	1
GO:2001239	BP	GO:2001239	regulation of extrinsic apoptotic signaling pathway in absence of ligand	1/14	43/18723	0.0316882027650184	0.0833727541714104	0.0442829693812417	MAPK7	1
GO:0030099	BP	GO:0030099	myeloid cell differentiation	2/14	381/18723	0.0319791966164125	0.083553444664662	0.0443789421202937	EPHA2/JUNB	2
GO:0007528	BP	GO:0007528	neuromuscular junction development	1/14	44/18723	0.0324139182447444	0.083553444664662	0.0443789421202937	CRKL	1
GO:0032620	BP	GO:0032620	interleukin-17 production	1/14	44/18723	0.0324139182447444	0.083553444664662	0.0443789421202937	MYD88	1
GO:0032660	BP	GO:0032660	regulation of interleukin-17 production	1/14	44/18723	0.0324139182447444	0.083553444664662	0.0443789421202937	MYD88	1
GO:0060324	BP	GO:0060324	face development	1/14	44/18723	0.0324139182447444	0.083553444664662	0.0443789421202937	MAPK3	1
GO:0060711	BP	GO:0060711	labyrinthine layer development	1/14	44/18723	0.0324139182447444	0.083553444664662	0.0443789421202937	JUNB	1
GO:0045860	BP	GO:0045860	positive regulation of protein kinase activity	2/14	386/18723	0.0327555126491994	0.0841496840112429	0.0446956312952038	HBEGF/MAP2K3	2
GO:0008631	BP	GO:0008631	intrinsic apoptotic signaling pathway in response to oxidative stress	1/14	45/18723	0.0331391286491868	0.0842838505310984	0.0447668930874979	MAPK7	1
GO:1901985	BP	GO:1901985	positive regulation of protein acetylation	1/14	45/18723	0.0331391286491868	0.0842838505310984	0.0447668930874979	MAPK3	1
GO:2000273	BP	GO:2000273	positive regulation of signaling receptor activity	1/14	45/18723	0.0331391286491868	0.0842838505310984	0.0447668930874979	HBEGF	1
GO:0034198	BP	GO:0034198	cellular response to amino acid starvation	1/14	46/18723	0.0338638343028386	0.0855566409704167	0.0454429285695115	MAPK3	1
GO:0061028	BP	GO:0061028	establishment of endothelial barrier	1/14	46/18723	0.0338638343028386	0.0855566409704167	0.0454429285695115	MYD88	1
GO:0043618	BP	GO:0043618	regulation of transcription from RNA polymerase II promoter in response to stress	1/14	47/18723	0.0345880355300037	0.0868114181230026	0.0461093963956074	MAPK7	1
GO:0051972	BP	GO:0051972	regulation of telomerase activity	1/14	47/18723	0.0345880355300037	0.0868114181230026	0.0461093963956074	MAPK3	1
GO:0097720	BP	GO:0097720	calcineurin-mediated signaling	1/14	48/18723	0.0353117326547938	0.0883372197233039	0.0469198173325129	MAPK7	1
GO:0043330	BP	GO:0043330	response to exogenous dsRNA	1/14	49/18723	0.0360349260011305	0.0892683394118913	0.0474143763172769	MAPK3	1
GO:0070849	BP	GO:0070849	response to epidermal growth factor	1/14	49/18723	0.0360349260011305	0.0892683394118913	0.0474143763172769	MAPK3	1
GO:1990928	BP	GO:1990928	response to amino acid starvation	1/14	49/18723	0.0360349260011305	0.0892683394118913	0.0474143763172769	MAPK3	1
GO:0060337	BP	GO:0060337	type I interferon signaling pathway	1/14	50/18723	0.0367576158927432	0.0901802602127429	0.0478987379208195	MYD88	1
GO:0060425	BP	GO:0060425	lung morphogenesis	1/14	50/18723	0.0367576158927432	0.0901802602127429	0.0478987379208195	MAPK3	1
GO:1904036	BP	GO:1904036	negative regulation of epithelial cell apoptotic process	1/14	50/18723	0.0367576158927432	0.0901802602127429	0.0478987379208195	MAPK7	1
GO:0001558	BP	GO:0001558	regulation of cell growth	2/14	414/18723	0.0372410301777298	0.0907844108710195	0.0482196291444333	CRKL/HBEGF	2
GO:0016032	BP	GO:0016032	viral process	2/14	415/18723	0.0374054869731745	0.0907844108710195	0.0482196291444333	CTSB/EPHA2	2
GO:0048013	BP	GO:0048013	ephrin receptor signaling pathway	1/14	51/18723	0.0374798026531732	0.0907844108710195	0.0482196291444333	EPHA2	1
GO:0071622	BP	GO:0071622	regulation of granulocyte chemotaxis	1/14	51/18723	0.0374798026531732	0.0907844108710195	0.0482196291444333	MAPK3	1
GO:0032206	BP	GO:0032206	positive regulation of telomere maintenance	1/14	52/18723	0.0382014866057682	0.0911164776875703	0.0483960045660682	MAPK3	1
GO:0071357	BP	GO:0071357	cellular response to type I interferon	1/14	52/18723	0.0382014866057682	0.0911164776875703	0.0483960045660682	MYD88	1
GO:0034329	BP	GO:0034329	cell junction assembly	2/14	420/18723	0.0382320996167249	0.0911164776875703	0.0483960045660682	CRKL/EPHA2	2
GO:0008347	BP	GO:0008347	glial cell migration	1/14	53/18723	0.0389226680736874	0.0911164776875703	0.0483960045660682	CRKL	1
GO:0031279	BP	GO:0031279	regulation of cyclase activity	1/14	53/18723	0.0389226680736874	0.0911164776875703	0.0483960045660682	MAPK3	1
GO:0032210	BP	GO:0032210	regulation of telomere maintenance via telomerase	1/14	53/18723	0.0389226680736874	0.0911164776875703	0.0483960045660682	MAPK3	1
GO:0043113	BP	GO:0043113	receptor clustering	1/14	53/18723	0.0389226680736874	0.0911164776875703	0.0483960045660682	CRKL	1
GO:0043620	BP	GO:0043620	regulation of DNA-templated transcription in response to stress	1/14	53/18723	0.0389226680736874	0.0911164776875703	0.0483960045660682	MAPK7	1
GO:1903202	BP	GO:1903202	negative regulation of oxidative stress-induced cell death	1/14	53/18723	0.0389226680736874	0.0911164776875703	0.0483960045660682	MAPK7	1
GO:0032103	BP	GO:0032103	positive regulation of response to external stimulus	2/14	427/18723	0.0394013949293181	0.0911164776875703	0.0483960045660682	MAPK3/TRADD	2
GO:0043254	BP	GO:0043254	regulation of protein-containing complex assembly	2/14	428/18723	0.0395695757104323	0.0911164776875703	0.0483960045660682	MMP1/MYD88	2
GO:0002043	BP	GO:0002043	blood vessel endothelial cell proliferation involved in sprouting angiogenesis	1/14	54/18723	0.0396433473798988	0.0911164776875703	0.0483960045660682	EPHA2	1
GO:0006968	BP	GO:0006968	cellular defense response	1/14	54/18723	0.0396433473798988	0.0911164776875703	0.0483960045660682	FOSL1	1
GO:0035065	BP	GO:0035065	regulation of histone acetylation	1/14	54/18723	0.0396433473798988	0.0911164776875703	0.0483960045660682	MAPK3	1
GO:1902743	BP	GO:1902743	regulation of lamellipodium organization	1/14	54/18723	0.0396433473798988	0.0911164776875703	0.0483960045660682	EPHA2	1
GO:1902893	BP	GO:1902893	regulation of pri-miRNA transcription by RNA polymerase II	1/14	54/18723	0.0396433473798988	0.0911164776875703	0.0483960045660682	FOSL1	1
GO:0038066	BP	GO:0038066	p38MAPK cascade	1/14	55/18723	0.0403635248471805	0.0911164776875703	0.0483960045660682	MAP2K3	1
GO:0043331	BP	GO:0043331	response to dsRNA	1/14	55/18723	0.0403635248471805	0.0911164776875703	0.0483960045660682	MAPK3	1
GO:0048016	BP	GO:0048016	inositol phosphate-mediated signaling	1/14	55/18723	0.0403635248471805	0.0911164776875703	0.0483960045660682	MAPK7	1
GO:0051898	BP	GO:0051898	negative regulation of protein kinase B signaling	1/14	55/18723	0.0403635248471805	0.0911164776875703	0.0483960045660682	EPHA2	1
GO:0061098	BP	GO:0061098	positive regulation of protein tyrosine kinase activity	1/14	55/18723	0.0403635248471805	0.0911164776875703	0.0483960045660682	HBEGF	1
GO:0061614	BP	GO:0061614	pri-miRNA transcription by RNA polymerase II	1/14	55/18723	0.0403635248471805	0.0911164776875703	0.0483960045660682	FOSL1	1
GO:1905517	BP	GO:1905517	macrophage migration	1/14	55/18723	0.0403635248471805	0.0911164776875703	0.0483960045660682	MAPK3	1
GO:0048255	BP	GO:0048255	mRNA stabilization	1/14	56/18723	0.0410832007981197	0.0924674991414906	0.0491135920114146	MYD88	1
GO:0002011	BP	GO:0002011	morphogenesis of an epithelial sheet	1/14	57/18723	0.0418023755551149	0.0935343476497146	0.049680242595213	HBEGF	1
GO:1900024	BP	GO:1900024	regulation of substrate adhesion-dependent cell spreading	1/14	57/18723	0.0418023755551149	0.0935343476497146	0.049680242595213	CRKL	1
GO:0010559	BP	GO:0010559	regulation of glycoprotein biosynthetic process	1/14	58/18723	0.042521049440373	0.0940393064434917	0.0499484486179821	HBEGF	1
GO:0032481	BP	GO:0032481	positive regulation of type I interferon production	1/14	58/18723	0.042521049440373	0.0940393064434917	0.0499484486179821	MYD88	1
GO:0034340	BP	GO:0034340	response to type I interferon	1/14	58/18723	0.042521049440373	0.0940393064434917	0.0499484486179821	MYD88	1
GO:0045604	BP	GO:0045604	regulation of epidermal cell differentiation	1/14	58/18723	0.042521049440373	0.0940393064434917	0.0499484486179821	MAFG	1
GO:0019369	BP	GO:0019369	arachidonic acid metabolic process	1/14	59/18723	0.0432392227759122	0.0948032384425891	0.0503542068019546	MAPK3	1
GO:0090303	BP	GO:0090303	positive regulation of wound healing	1/14	59/18723	0.0432392227759122	0.0948032384425891	0.0503542068019546	HBEGF	1
GO:2000351	BP	GO:2000351	regulation of endothelial cell apoptotic process	1/14	59/18723	0.0432392227759122	0.0948032384425891	0.0503542068019546	MAPK7	1
GO:0009620	BP	GO:0009620	response to fungus	1/14	60/18723	0.04395689588356	0.0961006061866942	0.051043296381151	MYD88	1
GO:0034113	BP	GO:0034113	heterotypic cell-cell adhesion	1/14	61/18723	0.0446740690849543	0.0968361213403981	0.0514339611175461	MAPK7	1
GO:1904356	BP	GO:1904356	regulation of telomere maintenance via telomere lengthening	1/14	61/18723	0.0446740690849543	0.0968361213403981	0.0514339611175461	MAPK3	1
GO:2000401	BP	GO:2000401	regulation of lymphocyte migration	1/14	61/18723	0.0446740690849543	0.0968361213403981	0.0514339611175461	CRKL	1
GO:0019933	BP	GO:0019933	cAMP-mediated signaling	1/14	62/18723	0.0453907427015452	0.0971454157153075	0.051598241084905	MAPK7	1
GO:0032731	BP	GO:0032731	positive regulation of interleukin-1 beta production	1/14	62/18723	0.0453907427015452	0.0971454157153075	0.051598241084905	MYD88	1
GO:0032757	BP	GO:0032757	positive regulation of interleukin-8 production	1/14	62/18723	0.0453907427015452	0.0971454157153075	0.051598241084905	MYD88	1
GO:1903078	BP	GO:1903078	positive regulation of protein localization to plasma membrane	1/14	62/18723	0.0453907427015452	0.0971454157153075	0.051598241084905	EPHA2	1
GO:0009410	BP	GO:0009410	response to xenobiotic stimulus	2/14	462/18723	0.0454533596466117	0.0971454157153075	0.051598241084905	CRKL/FOSL1	2
GO:0016239	BP	GO:0016239	positive regulation of macroautophagy	1/14	63/18723	0.0461069170545902	0.0974503537746603	0.0517602072197616	MAPK3	1
GO:0022617	BP	GO:0022617	extracellular matrix disassembly	1/14	63/18723	0.0461069170545902	0.0974503537746603	0.0517602072197616	MMP1	1
GO:1902373	BP	GO:1902373	negative regulation of mRNA catabolic process	1/14	63/18723	0.0461069170545902	0.0974503537746603	0.0517602072197616	MYD88	1
GO:2000756	BP	GO:2000756	regulation of peptidyl-lysine acetylation	1/14	63/18723	0.0461069170545902	0.0974503537746603	0.0517602072197616	MAPK3	1
GO:0002764	BP	GO:0002764	immune response-regulating signaling pathway	2/14	468/18723	0.0465243546470982	0.0980305890294737	0.0520683959113573	CRKL/MYD88	2
GO:0001885	BP	GO:0001885	endothelial cell development	1/14	64/18723	0.04682259246516	0.0980305890294737	0.0520683959113573	MYD88	1
GO:1903018	BP	GO:1903018	regulation of glycoprotein metabolic process	1/14	64/18723	0.04682259246516	0.0980305890294737	0.0520683959113573	HBEGF	1
GO:0038034	BP	GO:0038034	signal transduction in absence of ligand	1/14	65/18723	0.0475377692541353	0.0980305890294737	0.0520683959113573	MAPK7	1
GO:0043489	BP	GO:0043489	RNA stabilization	1/14	65/18723	0.0475377692541353	0.0980305890294737	0.0520683959113573	MYD88	1
GO:0045682	BP	GO:0045682	regulation of epidermis development	1/14	65/18723	0.0475377692541353	0.0980305890294737	0.0520683959113573	MAFG	1
GO:0048645	BP	GO:0048645	animal organ formation	1/14	65/18723	0.0475377692541353	0.0980305890294737	0.0520683959113573	MAPK3	1
GO:0072577	BP	GO:0072577	endothelial cell apoptotic process	1/14	65/18723	0.0475377692541353	0.0980305890294737	0.0520683959113573	MAPK7	1
GO:0097192	BP	GO:0097192	extrinsic apoptotic signaling pathway in absence of ligand	1/14	65/18723	0.0475377692541353	0.0980305890294737	0.0520683959113573	MAPK7	1
GO:0072678	BP	GO:0072678	T cell migration	1/14	66/18723	0.0482524477422072	0.0989694022239357	0.0525670412584883	CRKL	1
GO:2000573	BP	GO:2000573	positive regulation of DNA biosynthetic process	1/14	66/18723	0.0482524477422072	0.0989694022239357	0.0525670412584883	MAPK3	1
GO:0061180	BP	GO:0061180	mammary gland epithelium development	1/14	67/18723	0.0489666282498779	0.100088400729729	0.0531613910201362	EPHA2	1
GO:0016049	BP	GO:0016049	cell growth	2/14	482/18723	0.0490603694271543	0.100088400729729	0.0531613910201362	CRKL/HBEGF	2
GO:0031640	BP	GO:0031640	killing of cells of other organism	1/14	68/18723	0.0496803110974604	0.100280627955985	0.0532634914300258	MYD88	1
GO:0046686	BP	GO:0046686	response to cadmium ion	1/14	68/18723	0.0496803110974604	0.100280627955985	0.0532634914300258	MAPK3	1
GO:0061912	BP	GO:0061912	selective autophagy	1/14	68/18723	0.0496803110974604	0.100280627955985	0.0532634914300258	MAPK3	1
GO:1904888	BP	GO:1904888	cranial skeletal system development	1/14	68/18723	0.0496803110974604	0.100280627955985	0.0532634914300258	CRKL	1
GO:0099243	CC	GO:0099243	extrinsic component of synaptic membrane	1/14	11/19550	0.00785109438788245	0.194719622299528	0.16397441877855	CRKL	1
GO:0031143	CC	GO:0031143	pseudopodium	1/14	18/19550	0.0128174032239586	0.194719622299528	0.16397441877855	MAPK3	1
GO:0031258	CC	GO:0031258	lamellipodium membrane	1/14	22/19550	0.0156449197888284	0.194719622299528	0.16397441877855	EPHA2	1
GO:0036019	CC	GO:0036019	endolysosome	1/14	27/19550	0.0191687402453583	0.194719622299528	0.16397441877855	CTSB	1
GO:0045121	CC	GO:0045121	membrane raft	2/14	335/19550	0.0232541842251792	0.194719622299528	0.16397441877855	MAPK3/TRADD	2
GO:0098857	CC	GO:0098857	membrane microdomain	2/14	335/19550	0.0232541842251792	0.194719622299528	0.16397441877855	MAPK3/TRADD	2
GO:0031904	CC	GO:0031904	endosome lumen	1/14	35/19550	0.0247824973835763	0.194719622299528	0.16397441877855	CTSB	1
GO:0097060	CC	GO:0097060	synaptic membrane	2/14	384/19550	0.029962278977897	0.198571798462175	0.167218356599726	CRKL/FOSL1	2
GO:0005925	CC	GO:0005925	focal adhesion	2/14	418/19550	0.0350226476196796	0.198571798462175	0.167218356599726	EPHA2/MAPK3	2
GO:0030055	CC	GO:0030055	cell-substrate junction	2/14	425/19550	0.0361039633567591	0.198571798462175	0.167218356599726	EPHA2/MAPK3	2
GO:0031594	CC	GO:0031594	neuromuscular junction	1/14	70/19550	0.0489936784602035	0.209433850238821	0.176365347569533	CRKL	1
GO:0001784	MF	GO:0001784	phosphotyrosine residue binding	3/14	44/18368	4.58304636696031e-06	0.00029789801385242	0.000101309446006491	CRKL/MAPK3/SHC1	3
GO:0045309	MF	GO:0045309	protein phosphorylated amino acid binding	3/14	56/18368	9.54080821086501e-06	0.000310076266853113	0.000105451038120087	CRKL/MAPK3/SHC1	3
GO:0030971	MF	GO:0030971	receptor tyrosine kinase binding	3/14	78/18368	2.59264398527066e-05	0.000453479435772632	0.000154219727145349	CRKL/SHC1/TRADD	3
GO:0035591	MF	GO:0035591	signaling adaptor activity	3/14	81/18368	2.90375551746426e-05	0.000453479435772632	0.000154219727145349	CRKL/SHC1/TRADD	3
GO:0051219	MF	GO:0051219	phosphoprotein binding	3/14	88/18368	3.72298144396251e-05	0.000453479435772632	0.000154219727145349	CRKL/MAPK3/SHC1	3
GO:0004707	MF	GO:0004707	MAP kinase activity	2/14	14/18368	4.88362469293604e-05	0.000453479435772632	0.000154219727145349	MAPK3/MAPK7	2
GO:0005068	MF	GO:0005068	transmembrane receptor protein tyrosine kinase adaptor activity	2/14	14/18368	4.88362469293604e-05	0.000453479435772632	0.000154219727145349	SHC1/TRADD	2
GO:1990782	MF	GO:1990782	protein tyrosine kinase binding	3/14	105/18368	6.31144605041829e-05	0.000512804991596486	0.00017439521981419	CRKL/SHC1/TRADD	3
GO:0004708	MF	GO:0004708	MAP kinase kinase activity	2/14	18/18368	8.19663510653184e-05	0.000591979202138411	0.000201320862265694	MAP2K3/MAPK3	2
GO:0070851	MF	GO:0070851	growth factor receptor binding	3/14	141/18368	0.000151493782775123	0.000984709588038298	0.000334880993502903	HBEGF/MYD88/SHC1	3
GO:0005154	MF	GO:0005154	epidermal growth factor receptor binding	2/14	33/18368	0.000281022295055412	0.0016605862889638	0.000564733798675948	HBEGF/SHC1	2
GO:0004712	MF	GO:0004712	protein serine/threonine/tyrosine kinase activity	2/14	44/18368	0.00050109223076698	0.00271424958332114	0.000923064635623384	MAP2K3/MAPK3	2
GO:0032813	MF	GO:0032813	tumor necrosis factor receptor superfamily binding	2/14	49/18368	0.000621567589591707	0.00300478469303427	0.00102187009803595	MYD88/TRADD	2
GO:0030159	MF	GO:0030159	signaling receptor complex adaptor activity	2/14	50/18368	0.000647184395422766	0.00300478469303427	0.00102187009803595	SHC1/TRADD	2
GO:0005126	MF	GO:0005126	cytokine receptor binding	3/14	271/18368	0.00102490422135104	0.00444125162585449	0.00151038516830679	MYD88/SHC1/TRADD	3
GO:0030674	MF	GO:0030674	protein-macromolecule adaptor activity	3/14	296/18368	0.00132179176764926	0.00536977905607513	0.00182615967898911	CRKL/SHC1/TRADD	3
GO:0106310	MF	GO:0106310	protein serine kinase activity	3/14	360/18368	0.00231441768135786	0.00884924407578004	0.00300945952374706	MAP2K3/MAPK3/MAPK7	3
GO:0060090	MF	GO:0060090	molecular adaptor activity	3/14	369/18368	0.00248277748909395	0.00896558537728371	0.00304902498660661	CRKL/SHC1/TRADD	3
GO:0004714	MF	GO:0004714	transmembrane receptor protein tyrosine kinase activity	2/14	124/18368	0.0039012488357137	0.0133463775958627	0.00453884906094115	EPHA2/MAP2K3	2
GO:0001228	MF	GO:0001228	DNA-binding transcription activator activity, RNA polymerase II-specific	3/14	450/18368	0.00434758902934718	0.0138030100489839	0.00469414106929008	FOSL1/JUNB/MAFG	3
GO:0001216	MF	GO:0001216	DNA-binding transcription activator activity	3/14	456/18368	0.00451197212334499	0.0138030100489839	0.00469414106929008	FOSL1/JUNB/MAFG	3
GO:0004713	MF	GO:0004713	protein tyrosine kinase activity	2/14	136/18368	0.00467178801657918	0.0138030100489839	0.00469414106929008	EPHA2/MAP2K3	2
GO:0019838	MF	GO:0019838	growth factor binding	2/14	141/18368	0.00501202683011528	0.0139513126312793	0.00474457595557677	EPHA2/SHC1	2
GO:0019199	MF	GO:0019199	transmembrane receptor protein kinase activity	2/14	143/18368	0.0051512538946262	0.0139513126312793	0.00474457595557677	EPHA2/MAP2K3	2
GO:0070513	MF	GO:0070513	death domain binding	1/14	11/18368	0.00835453330872515	0.0217217866026854	0.00738716629403066	TRADD	1
GO:0005165	MF	GO:0005165	neurotrophin receptor binding	1/14	12/18368	0.00911081355787691	0.0219334400467407	0.00745914560294016	SHC1	1
GO:0035325	MF	GO:0035325	Toll-like receptor binding	1/14	12/18368	0.00911081355787691	0.0219334400467407	0.00745914560294016	MYD88	1
GO:0005159	MF	GO:0005159	insulin-like growth factor receptor binding	1/14	16/18368	0.0121305819626865	0.0279157399412651	0.00949361196383105	SHC1	1
GO:0005005	MF	GO:0005005	transmembrane-ephrin receptor activity	1/14	17/18368	0.0128841876651993	0.0279157399412651	0.00949361196383105	EPHA2	1
GO:0005149	MF	GO:0005149	interleukin-1 receptor binding	1/14	17/18368	0.0128841876651993	0.0279157399412651	0.00949361196383105	MYD88	1
GO:0005003	MF	GO:0005003	ephrin receptor activity	1/14	19/18368	0.0143897978378287	0.0301721567567375	0.0102609763869067	EPHA2	1
GO:0005123	MF	GO:0005123	death receptor binding	1/14	21/18368	0.015893275360339	0.0322832155756886	0.0109789073212868	MYD88	1
GO:0005158	MF	GO:0005158	insulin receptor binding	1/14	23/18368	0.0173946230214951	0.03426213625446	0.0116519005885613	SHC1	1
GO:0051019	MF	GO:0051019	mitogen-activated protein kinase binding	1/14	25/18368	0.0188938436067191	0.0361205833657865	0.0122839230879598	MAPK7	1
GO:0003953	MF	GO:0003953	NAD+ nucleosidase activity	1/14	28/18368	0.0211386923020749	0.0381670833231908	0.0129798987819758	MYD88	1
GO:0046875	MF	GO:0046875	ephrin receptor binding	1/14	28/18368	0.0211386923020749	0.0381670833231908	0.0129798987819758	SHC1	1
GO:0005164	MF	GO:0005164	tumor necrosis factor receptor binding	1/14	31/18368	0.0233787707109437	0.0410708134111174	0.013967402131716	TRADD	1
GO:0045296	MF	GO:0045296	cadherin binding	2/14	332/18368	0.0256814942663977	0.0439288717714697	0.0149393733959654	CRKL/EPHA2	2
GO:0043394	MF	GO:0043394	proteoglycan binding	1/14	36/18368	0.0271016594998782	0.045169432499797	0.0153612644938581	CTSB	1
GO:0004674	MF	GO:0004674	protein serine/threonine kinase activity	2/14	386/18368	0.0339267481265015	0.0551309657055649	0.0187489923856982	MAPK3/MAPK7	2
GO:0016799	MF	GO:0016799	hydrolase activity, hydrolyzing N-glycosyl compounds	1/14	50/18368	0.0374557595558123	0.0593810822226292	0.0201943761404893	MYD88	1
GO:0004175	MF	GO:0004175	endopeptidase activity	2/14	430/18368	0.0413189129726592	0.0639459367434011	0.0217467963013996	CTSB/MMP1	2
GO:0043621	MF	GO:0043621	protein self-association	1/14	61/18368	0.0455192396236843	0.0688081529195228	0.0234003435029956	MYD88	1
GO:0097110	MF	GO:0097110	scaffold protein binding	1/14	67/18368	0.0498910190059755	0.0737026417133729	0.0250648660077867	MAPK3	1
