# Supplementary material for: Revealing the novel ferroptosis-related therapeutic targets for diabetic foot ulcer based on the machine learning
Source: Front Genet. 2022 Sep 26;13:944425. doi: 10.3389/fgene.2022.944425 (PMC9549267; doi:10.3389/fgene.2022.944425)
Supplement: Supplementary file 1 [file DataSheet1.zip › Supplementary Material/Supplementary Table 3-KEGG.csv]

	ID	Description	GeneRatio	BgRatio	pvalue	p.adjust	qvalue	geneID	Count
hsa04010	hsa04010	MAPK signaling pathway	7/13	294/8142	1.06187982946474e-07	1.47601296295599e-05	7.93615451494701e-06	CRKL/EPHA2/MAP2K3/MAPK3/MAPK7/MYD88/TRADD	7
hsa04657	hsa04657	IL-17 signaling pathway	5/13	94/8142	2.20467100461754e-07	1.53224634820919e-05	8.23850743830765e-06	FOSL1/MAPK3/MAPK7/MMP1/TRADD	5
hsa04935	hsa04935	Growth hormone synthesis, secretion and action	5/13	119/8142	7.18553153055356e-07	3.32929627582315e-05	1.79007978480457e-05	CRKL/JUNB/MAP2K3/MAPK3/SHC1	5
hsa04012	hsa04012	ErbB signaling pathway	4/13	85/8142	7.36331675693909e-06	0.000255875257303633	0.000137577760458599	CRKL/HBEGF/MAPK3/SHC1	4
hsa04912	hsa04912	GnRH signaling pathway	4/13	93/8142	1.0542552635574e-05	0.000287116316614685	0.000154375300868176	HBEGF/MAP2K3/MAPK3/MAPK7	4
hsa05170	hsa05170	Human immunodeficiency virus 1 infection	5/13	212/8142	1.23935100696986e-05	0.000287116316614685	0.000154375300868176	CRKL/MAP2K3/MAPK3/MYD88/TRADD	5
hsa04668	hsa04668	TNF signaling pathway	4/13	112/8142	2.20496060589448e-05	0.000437842177456189	0.000235416846644373	JUNB/MAP2K3/MAPK3/TRADD	4
hsa04722	hsa04722	Neurotrophin signaling pathway	4/13	119/8142	2.80158069916747e-05	0.000486774646480348	0.00026172661794854	CRKL/MAPK3/MAPK7/SHC1	4
hsa05219	hsa05219	Bladder cancer	3/13	41/8142	3.2735307724904e-05	0.000505578641529072	0.000271837058300372	HBEGF/MAPK3/MMP1	3
hsa05135	hsa05135	Yersinia infection	4/13	137/8142	4.87588350265749e-05	0.000677747806869392	0.000364408135461771	CRKL/MAP2K3/MAPK3/MYD88	4
hsa05220	hsa05220	Chronic myeloid leukemia	3/13	76/8142	0.000209013003324677	0.00264116431473911	0.00142008834794757	CRKL/MAPK3/SHC1	3
hsa04015	hsa04015	Rap1 signaling pathway	4/13	210/8142	0.000256085105669038	0.00296631914066636	0.00159491600899138	CRKL/EPHA2/MAP2K3/MAPK3	4
hsa05417	hsa05417	Lipid and atherosclerosis	4/13	215/8142	0.00028028816456835	0.00299692729807697	0.00161137325379375	MAP2K3/MAPK3/MMP1/MYD88	4
hsa05235	hsa05235	PD-L1 expression and PD-1 checkpoint pathway in cancer	3/13	89/8142	0.000333609903501702	0.00331226975619547	0.00178092504876849	MAP2K3/MAPK3/MYD88	3
hsa05171	hsa05171	Coronavirus disease - COVID-19	4/13	232/8142	0.000375035639063236	0.00347533025531932	0.00186859862270104	HBEGF/MAPK3/MMP1/MYD88	4
hsa01522	hsa01522	Endocrine resistance	3/13	98/8142	0.000443099243129218	0.00379140092087751	0.00203854195670052	HBEGF/MAPK3/SHC1	3
hsa05131	hsa05131	Shigellosis	4/13	247/8142	0.000476149407277835	0.00379140092087751	0.00203854195670052	CRKL/MAPK3/MYD88/TRADD	4
hsa05132	hsa05132	Salmonella infection	4/13	249/8142	0.000490972781120828	0.00379140092087751	0.00203854195670052	MAP2K3/MAPK3/MYD88/TRADD	4
hsa04620	hsa04620	Toll-like receptor signaling pathway	3/13	104/8142	0.000527584529573213	0.00385969734793035	0.00207526324652067	MAP2K3/MAPK3/MYD88	3
hsa05145	hsa05145	Toxoplasmosis	3/13	112/8142	0.000655450702119275	0.00455538237972896	0.00244931578160361	MAP2K3/MAPK3/MYD88	3
hsa04380	hsa04380	Osteoclast differentiation	3/13	128/8142	0.000967292934443691	0.00625125405289537	0.00336114379216639	FOSL1/JUNB/MAPK3	3
hsa04926	hsa04926	Relaxin signaling pathway	3/13	129/8142	0.000989407116285598	0.00625125405289537	0.00336114379216639	MAPK3/MMP1/SHC1	3
hsa05206	hsa05206	MicroRNAs in cancer	4/13	310/8142	0.00112180530055584	0.00643178733530555	0.00345821204700261	CRKL/MAPK3/MAPK7/SHC1	4
hsa04210	hsa04210	Apoptosis	3/13	136/8142	0.00115327710024511	0.00643178733530555	0.00345821204700261	CTSB/MAPK3/TRADD	3
hsa04910	hsa04910	Insulin signaling pathway	3/13	137/8142	0.00117800512110821	0.00643178733530555	0.00345821204700261	CRKL/MAPK3/SHC1	3
hsa04915	hsa04915	Estrogen signaling pathway	3/13	138/8142	0.00120306813466147	0.00643178733530555	0.00345821204700261	HBEGF/MAPK3/SHC1	3
hsa04936	hsa04936	Alcoholic liver disease	3/13	142/8142	0.00130670613625286	0.00672711677552397	0.00361700334011512	MAP2K3/MYD88/TRADD	3
hsa05161	hsa05161	Hepatitis B	3/13	162/8142	0.00190965091927141	0.00948005277781166	0.00509718854391994	MAP2K3/MAPK3/MYD88	3
hsa05164	hsa05164	Influenza A	3/13	171/8142	0.00222946637073244	0.0106860629493727	0.00574563021132498	MAPK3/MYD88/TRADD	3
hsa05152	hsa05152	Tuberculosis	3/13	180/8142	0.00258101032997675	0.0119586811955589	0.00642988538345085	MAPK3/MYD88/TRADD	3
hsa04621	hsa04621	NOD-like receptor signaling pathway	3/13	184/8142	0.0027477237134481	0.012320438586106	0.00662439333293091	CTSB/MAPK3/MYD88	3
hsa04062	hsa04062	Chemokine signaling pathway	3/13	192/8142	0.00310096917831832	0.0134698348683202	0.0072423951204145	CRKL/MAPK3/SHC1	3
hsa05130	hsa05130	Pathogenic Escherichia coli infection	3/13	197/8142	0.00333542400321316	0.0140492101953524	0.00755391082067415	MAPK3/MYD88/TRADD	3
hsa04510	hsa04510	Focal adhesion	3/13	201/8142	0.00353070107620339	0.0142201077364033	0.00764579817708924	CRKL/MAPK3/SHC1	3
hsa05169	hsa05169	Epstein-Barr virus infection	3/13	202/8142	0.00358060266743968	0.0142201077364033	0.00764579817708924	MAP2K3/MYD88/TRADD	3
hsa05163	hsa05163	Human cytomegalovirus infection	3/13	225/8142	0.00485108656089304	0.0185776032049237	0.00998871508935694	CRKL/MAPK3/TRADD	3
hsa04664	hsa04664	Fc epsilon RI signaling pathway	2/13	68/8142	0.00505188156695548	0.0185776032049237	0.00998871508935694	MAP2K3/MAPK3	2
hsa05211	hsa05211	Renal cell carcinoma	2/13	69/8142	0.00519800380225728	0.0185776032049237	0.00998871508935694	CRKL/MAPK3	2
hsa04014	hsa04014	Ras signaling pathway	3/13	232/8142	0.00528575771179731	0.0185776032049237	0.00998871508935694	EPHA2/MAPK3/SHC1	3
hsa04917	hsa04917	Prolactin signaling pathway	2/13	70/8142	0.00534607286472625	0.0185776032049237	0.00998871508935694	MAPK3/SHC1	2
hsa05214	hsa05214	Glioma	2/13	75/8142	0.00611542488476153	0.020333798944094	0.0109329778495318	MAPK3/SHC1	2
hsa05133	hsa05133	Pertussis	2/13	76/8142	0.00627505763831389	0.020333798944094	0.0109329778495318	MAPK3/MYD88	2
hsa05100	hsa05100	Bacterial invasion of epithelial cells	2/13	77/8142	0.00643659822690745	0.020333798944094	0.0109329778495318	CRKL/SHC1	2
hsa05140	hsa05140	Leishmaniasis	2/13	77/8142	0.00643659822690745	0.020333798944094	0.0109329778495318	MAPK3/MYD88	2
hsa01521	hsa01521	EGFR tyrosine kinase inhibitor resistance	2/13	79/8142	0.00676538080698836	0.0208975096038085	0.0112360710478637	MAPK3/SHC1	2
hsa04540	hsa04540	Gap junction	2/13	88/8142	0.00833788823087918	0.0251949231324393	0.0135466833957076	MAPK3/MAPK7	2
hsa04666	hsa04666	Fc gamma R-mediated phagocytosis	2/13	97/8142	0.0100596182390812	0.0297507858560061	0.0159962574462433	CRKL/MAPK3	2
hsa05142	hsa05142	Chagas disease	2/13	102/8142	0.0110791721349433	0.0320834359741067	0.0172504653855477	MAPK3/MYD88	2
hsa04064	hsa04064	NF-kappa B signaling pathway	2/13	104/8142	0.011499402942481	0.0326207552858134	0.0175393686125918	MYD88/TRADD	2
hsa04928	hsa04928	Parathyroid hormone synthesis, secretion and action	2/13	106/8142	0.0119266615911184	0.0331561192233092	0.0178272204835665	HBEGF/MAPK3	2
hsa04071	hsa04071	Sphingolipid signaling pathway	2/13	119/8142	0.0148722690268428	0.0405342234261009	0.0217942435687479	MAPK3/TRADD	2
hsa04650	hsa04650	Natural killer cell mediated cytotoxicity	2/13	131/8142	0.0178434750383245	0.0476969813524442	0.0256454803182396	MAPK3/SHC1	2
hsa05162	hsa05162	Measles	2/13	139/8142	0.0199543331100239	0.0523330623074212	0.0281381857162204	MYD88/TRADD	2
hsa04140	hsa04140	Autophagy - animal	2/13	141/8142	0.0204979402926208	0.0527632166791534	0.0283694690209761	CTSB/MAPK3	2
hsa05224	hsa05224	Breast cancer	2/13	147/8142	0.0221662773256388	0.0554409190517034	0.0298092029736535	MAPK3/SHC1	2
hsa04072	hsa04072	Phospholipase D signaling pathway	2/13	148/8142	0.0224497535043194	0.0554409190517034	0.0298092029736535	MAPK3/SHC1	2
hsa05226	hsa05226	Gastric cancer	2/13	149/8142	0.0227347653665258	0.0554409190517034	0.0298092029736535	MAPK3/SHC1	2
hsa04921	hsa04921	Oxytocin signaling pathway	2/13	154/8142	0.0241826918233831	0.0579550717836249	0.0311610003531796	MAPK3/MAPK7	2
hsa04218	hsa04218	Cellular senescence	2/13	156/8142	0.0247724444774056	0.0580778356546658	0.0312270074326488	MAP2K3/MAPK3	2
hsa05160	hsa05160	Hepatitis C	2/13	157/8142	0.0250695693473377	0.0580778356546658	0.0312270074326488	MAPK3/TRADD	2
hsa05225	hsa05225	Hepatocellular carcinoma	2/13	168/8142	0.0284354260208534	0.0647954789655511	0.0348389171264985	MAPK3/SHC1	2
hsa04360	hsa04360	Axon guidance	2/13	182/8142	0.0329706652753776	0.0739181044077013	0.0397439258837319	EPHA2/MAPK3	2
hsa05034	hsa05034	Alcoholism	2/13	187/8142	0.0346564601800102	0.0764642534130384	0.0411129268635042	MAPK3/SHC1	2
hsa05167	hsa05167	Kaposi sarcoma-associated herpesvirus infection	2/13	194/8142	0.03707335228495	0.0805186869938758	0.0432928949380173	MAPK3/TRADD	2
hsa05203	hsa05203	Viral carcinogenesis	2/13	204/8142	0.0406382111677007	0.0863522968981191	0.0464294818611621	MAPK3/TRADD	2
hsa05205	hsa05205	Proteoglycans in cancer	2/13	205/8142	0.0410018100379558	0.0863522968981191	0.0464294818611621	HBEGF/MAPK3	2
hsa04810	hsa04810	Regulation of actin cytoskeleton	2/13	218/8142	0.0458431514453873	0.0951074335956542	0.0511369010624116	CRKL/MAPK3	2
hsa05166	hsa05166	Human T-cell leukemia virus 1 infection	2/13	222/8142	0.0473747308874021	0.0968395234316013	0.0520682026781044	FOSL1/MAPK3	2
